# Supplementary material for: Transcriptomic profiling of pancreatic neuroendocrine tumors: dysregulation of WNT, MAPK, PI3K, neddylation pathways and potential non-invasive biomarkers
Source: PLoS One. 2025 Jun 16;20(6):e0325672. doi: 10.1371/journal.pone.0325672 (PMC12169574; doi:10.1371/journal.pone.0325672)
Supplement: S1 Table — (XLSX) [file pone.0325672.s006.xlsx]

## Sheet: Sheet1
Supplementary table 1. Patient clinical data Column descriptions: Patient ID - assigned ID of the patient; Sample ID - ID of a tissue sample; Sex - biological sex; Age at surgery - patients age at surgery; Sample type - NF-PanNET (non-functioning pancreatic neuroendocrine tumor), INS (insulinoma), TAPT (tumor adjacent, pancreatic tissue; Grade - tumor grade according to WHO 2019 standards. G1 (gr…
No.	Patient ID	Sample ID	Reason for exclusion	Sex	Age at surgery	Sample type	Grade	Ki-67 index (%)	Treatment before surgery
1	P1	NET1	NA	M	57	NF–PanNET	G1	<3	No
2	P2	NET2	NA	F	43	NF–PanNET	G1	2	No
3	P3	NET3	NA	F	36	NF–PanNET	G2	12	No
4	P4	NET4	NA	M	60	NF–PanNET	G2	5	No
5	P5	NET5	NA	M	72	NF–PanNET	G2	NA	No
6	P6	NET6	NA	M	61	NF–PanNET	G3	NA	No
7	P7	NET7	NA	F	67	NF–PanNET	G1	2–3	No
8	P8	NET8	NA	F	52	NF–PanNET	G3	10	No
9	P9	NET9	NA	F	70	NF–PanNET	G3	30–35	No
10	P10	NET10	NA	M	65	NF–PanNET	G1	<2	No
11	P11	NET11	NA	F	58	NF–PanNET	G1	1	No
12	P12	NET12	NA	F	52	NF–PanNET	G2	7–10	No
13	P13	NET13	NA	F	50	NF–PanNET	G1	1	No
14	P14	NET14	NA	M	44	NF–PanNET	G1	2	No
15	P15	NET15	NA	F	70	NF–PanNET	G2	7–10	No
16	P16	NET16	NA	F	46	NF–PanNET	G2	10	No
17	P17	NET17	NA	M	65	NF–PanNET	G1	NA	No
18	P18	NET18	NA	M	67	NF–PanNET	G2	2	No
19	P19	NET19	NA	M	66	NF–PanNET	G1	1	No
20	P20	NET20	NA	M	46	NF–PanNET	G1	NA	No
21	P21	NET21	NA	F	45	NF–PanNET	G1	5	No
22	P22	NET22	NA	M	65	NF–PanNET	G1	2	No
23	P23	NET23	NA	F	63	NF–PanNET	G1	1	No
24	P24	NET24	NA	F	57	NF–PanNET	G1	3	Yes, Sandostation
25	P25	NET25	NA	F	43	NF–PanNET	G1	1	No
26	P26	NET26	NA	F	62	NF–PanNET	G1	1	No
27	P27	NET27	NA	F	54	NF–PanNET	G2	7	No
28	P28	NET28	NA	M	72	INS	G2	3	No
29	P29	NET29	NA	M	40	INS	G2	2	No
30	P30	NET30	NA	F	56	INS	G1	2	No
62	P1	2NT	NA	M	57	TAPT of NET1	NA	NA	No
63	P2	3NT	NA	F	43	TAPT of NET2	NA	NA	No
64	P3	4NT	NA	F	36	TAPT of NET3	NA	NA	No
65	P61	5NT	NA	M	78	TAPTof NET61	NA	NA	No
66	P4	6NT	NA	M	60	TAPT of NET4	NA	NA	No
67	P28	7NT	NA	M	72	TAPT of NET28	NA	NA	No
