# Supplementary material for: Transcriptomic profiling of pancreatic neuroendocrine tumors: dysregulation of WNT, MAPK, PI3K, neddylation pathways and potential non-invasive biomarkers
Source: PLoS One. 2025 Jun 16;20(6):e0325672. doi: 10.1371/journal.pone.0325672 (PMC12169574; doi:10.1371/journal.pone.0325672)
Supplement: S2 Table — (XLSX) [file pone.0325672.s007.xlsx]

## Sheet: Sheet1
Supplementary table 2. Results of differential expression analysis between pancreatic neuroendocrine tumor tissues (PanNETs, n = 30) vs tumor adjacent pancreatic tissues (TATPs, n = 6). Only the genes that were considered significant (Log2FC > 0.5 or < -0.5 & padj < 0.05) are listed here. Column descriptions: Symbol - HGNC gene symbol; ENSEMBL - gene ID from Ensembl database; baseMean - average o…
SYMBOL	ENSEMBL	baseMean	log2FoldChange	lfcSE	pvalue	padj
TMEM52	ENSG00000178821	23.0806	-9.29699	2.10137	2.21233e-10	6.22771e-08
FAM186A	ENSG00000185958	10.0955	-7.39966	3.17854	0.00178784	0.0223679
NA	ENSG00000234425	536.191	-6.84019	1.91349	1.4456e-06	0.000183409
DOCK7	ENSG00000116641	92.7601	-6.32185	1.20625	5.03275e-10	1.37379e-07
RIPK2	ENSG00000104312	25.5857	-5.63144	2.07294	5.72306e-06	0.000531478
CLDN10	ENSG00000134873	21.4864	-5.32411	1.52951	1.85234e-07	3.47623e-05
C3orf38	ENSG00000179021	22.5939	-5.19655	0.99899	8.21901e-09	1.94834e-06
WDR76	ENSG00000092470	9.16758	-4.8306	2.23304	5.93136e-05	0.002842
PLA2G1B	ENSG00000170890	1945.66	-4.75526	1.90375	2.62173e-06	0.000303905
PRSS3P1	ENSG00000250591	146.831	-4.60766	2.01747	0.000101116	0.00396025
FAM174C	ENSG00000228300	12.5829	-4.51564	3.09084	0.000191812	0.00604141
SPAG4	ENSG00000061656	17.2964	-4.48816	2.52271	0.000563508	0.011696
NRG4	ENSG00000169752	10.578	-4.3231	1.26178	5.76477e-05	0.00282223
REG4	ENSG00000134193	17.3299	-4.06829	1.62429	0.00111365	0.0172767
CPB1	ENSG00000153002	27470.2	-4.04006	1.99954	1.59799e-06	0.000194522
PREP	ENSG00000085377	7.75812	-4.01956	1.70772	5.09641e-05	0.00265057
CTRB2	ENSG00000168928	247.836	-3.97185	1.71707	7.38652e-05	0.00325144
XPO4	ENSG00000132953	71.2493	-3.9376	2.03119	0.000114249	0.00416663
IFT20	ENSG00000109083	318.275	-3.8934	0.76949	1.03527e-07	2.07238e-05
RSU1	ENSG00000148484	50.4902	-3.84251	0.952153	7.08726e-06	0.000625902
CELA2B	ENSG00000215704	392.172	-3.8363	2.24363	8.20593e-05	0.00344031
HIF1AN	ENSG00000166135	73.7958	-3.82454	1.12897	0.000108604	0.0041089
BCAT1	ENSG00000060982	467.403	-3.6951	1.35565	4.40008e-05	0.00238771
KLF5	ENSG00000102554	31.9452	-3.61943	1.25385	0.000601263	0.0121167
CA12	ENSG00000074410	22.9416	-3.6163	1.85961	0.00229232	0.0261714
SYCN	ENSG00000179751	3515.9	-3.60918	2.24788	8.34146e-06	0.000702241
CTRL	ENSG00000141086	816.366	-3.58021	1.73803	0.000154382	0.00516977
LGR4	ENSG00000205213	24.1004	-3.57877	0.937212	6.51494e-06	0.000592793
MT1E	ENSG00000169715	245.328	-3.56268	1.05326	7.72245e-05	0.00334442
SLC25A4	ENSG00000151729	60.8495	-3.55682	1.28099	0.000158802	0.00529812
F8	ENSG00000185010	8.59085	-3.54673	1.42732	0.00114147	0.0174875
NA	ENSG00000265735	374.204	-3.49819	0.921634	7.76412e-06	0.000672158
SLC30A7	ENSG00000162695	199.697	-3.49495	0.926369	3.11211e-05	0.00186892
UNC13B	ENSG00000198722	24.5873	-3.49461	1.2438	0.000231081	0.00668847
NA	ENSG00000285959	43.9503	-3.48926	1.93292	0.0017239	0.0219334
CLPS	ENSG00000137392	41620.7	-3.4575	2.15683	4.43731e-06	0.000454219
MNX1	ENSG00000130675	9.19681	-3.42219	1.55968	0.00258682	0.0277549
KLK1	ENSG00000167748	456.851	-3.38003	2.38356	5.53102e-05	0.00279356
PNLIP	ENSG00000175535	15201.9	-3.37656	2.09687	5.05737e-06	0.000495182
AMY2B	ENSG00000240038	1319.55	-3.35671	1.88785	8.00354e-06	0.00068015
ACSF2	ENSG00000167107	29.7463	-3.34649	2.05736	0.000963646	0.0159276
UGT2A3	ENSG00000135220	5.91783	-3.32356	1.83465	0.000111958	0.00415029
PYM1	ENSG00000170473	185.259	-3.32258	1.5437	0.000106448	0.00404593
PRSS1	ENSG00000204983	23953.1	-3.24953	2.08888	1.07669e-05	0.000828958
IFT88	ENSG00000032742	94.2531	-3.17637	0.973366	0.000203908	0.00615629
IMPA2	ENSG00000141401	20.2301	-3.16087	1.66049	0.000461153	0.0104374
SLC25A42	ENSG00000181035	6.85307	-3.14233	1.81746	0.00663099	0.0492026
NGLY1	ENSG00000151092	20.0455	-3.06313	1.3918	0.00363563	0.0339375
SPICE1	ENSG00000163611	14.7216	-3.05582	1.58336	0.00121862	0.0181457
TDRD3	ENSG00000083544	76.4761	-3.04395	1.09978	0.000374784	0.00902689
GATM	ENSG00000171766	1025.44	-3.00266	1.52409	0.00041968	0.00964407
ATXN1L	ENSG00000224470	14.2749	-2.99826	1.08707	0.000643334	0.0126495
KANSL3	ENSG00000114982	47.597	-2.94081	1.1339	0.00119686	0.0179688
MT1F	ENSG00000198417	391.458	-2.93278	1.5688	7.30817e-05	0.00325144
SLC1A5	ENSG00000105281	269.075	-2.93255	1.07382	0.000597631	0.0120977
SLC66A3	ENSG00000162976	9.53095	-2.93121	1.11443	0.00123946	0.0182766
RPS10-NUDT3	ENSG00000270800	95.2496	-2.91763	0.883351	5.34965e-05	0.00272258
AMY1C	ENSG00000187733	33.2231	-2.91739	2.56688	1.63744e-05	0.00113462
HNRNPLL	ENSG00000143889	40.0576	-2.89541	0.919928	0.000251837	0.00702337
ANXA11	ENSG00000122359	61.9723	-2.88887	1.08107	0.000261358	0.00715585
MT1G	ENSG00000125144	1384.34	-2.84034	2.29346	3.55684e-05	0.0020671
CIAO2A	ENSG00000166797	7.58907	-2.80391	1.13087	0.00133867	0.0188547
CALM3	ENSG00000160014	174.509	-2.80179	1.21469	1.01874e-05	0.000791648
SOX9	ENSG00000125398	55.6951	-2.77882	1.06924	0.000762481	0.0136633
EIF3E	ENSG00000104408	127.842	-2.76553	0.897361	0.000272857	0.00733699
SERPINI2	ENSG00000114204	60.323	-2.75436	2.25241	0.00143476	0.0198206
FDFT1	ENSG00000079459	74.7244	-2.73761	1.49049	0.000711146	0.0132888
SNU13	ENSG00000100138	71.0572	-2.72323	1.40849	0.00250432	0.0274106
RN7SL1	ENSG00000276168	8148.53	-2.70183	0.813772	5.12585e-05	0.00265057
NA	ENSG00000260549	19.8439	-2.67347	1.16253	0.00399419	0.0356254
CSDE1	ENSG00000009307	630.371	-2.66543	1.20315	0.000929795	0.015568
TXNDC16	ENSG00000087301	14.8659	-2.66185	1.17866	0.00198909	0.023913
MRPS25	ENSG00000131368	37.7101	-2.64907	1.38841	0.00133772	0.0188547
AMY2A	ENSG00000243480	7280.39	-2.63626	2.17849	8.00607e-05	0.00338585
NRIP1	ENSG00000180530	79.3352	-2.6251	0.780223	0.000146766	0.00500782
C1QTNF7	ENSG00000163145	13.2698	-2.62117	1.79272	0.00144675	0.0199271
PDIA4	ENSG00000155660	38.4624	-2.54424	0.893798	0.000533474	0.0112806
ORMDL3	ENSG00000172057	29.6517	-2.53553	1.18231	0.00374983	0.0345383
PEX13	ENSG00000162928	17.677	-2.51494	0.796599	0.000362011	0.00876611
KCNK1	ENSG00000135750	7.51997	-2.50536	1.18338	0.00545756	0.0436604
SPINK1	ENSG00000164266	5894.89	-2.49477	1.80499	0.000215033	0.00635088
ODR4	ENSG00000157181	11.312	-2.49059	1.3316	0.00412111	0.0363594
TOM1	ENSG00000100284	18.2055	-2.47486	2.51118	0.00148	0.0200781
NDUFA1	ENSG00000125356	30.1896	-2.46411	1.16337	0.00246847	0.027084
CDK6	ENSG00000105810	73.4423	-2.46411	0.691815	8.6148e-05	0.00357613
GZF1	ENSG00000125812	13.1732	-2.43608	1.17351	0.0038959	0.0351294
TMPRSS2	ENSG00000184012	27.6104	-2.41498	2.08784	0.000121575	0.00434582
ERP27	ENSG00000139055	208.803	-2.40763	2.31334	5.99183e-05	0.00285579
ERBB3	ENSG00000065361	665.041	-2.40334	1.12197	0.00127719	0.0184707
HHEX	ENSG00000152804	26.8971	-2.36738	1.14962	0.000406833	0.00946052
IL32	ENSG00000008517	7.97108	-2.35638	1.94588	0.00606553	0.0464611
CADPS2	ENSG00000081803	16.692	-2.35521	1.00591	0.00399442	0.0356254
NBAS	ENSG00000151779	22.1312	-2.32957	2.21359	0.00433186	0.0374845
BACE2	ENSG00000182240	27.2329	-2.32819	1.65381	0.0028606	0.0292821
THOC7	ENSG00000163634	56.8071	-2.32803	0.746061	0.000336717	0.00837886
PABPC4	ENSG00000090621	283.419	-2.31752	0.841138	0.00133959	0.0188547
BRI3	ENSG00000164713	360.12	-2.31673	1.04619	0.00384288	0.0349145
C2CD4B	ENSG00000205502	892.041	-2.29739	1.22923	0.00283495	0.0290857
PAIP2B	ENSG00000124374	22.5185	-2.29216	1.38774	0.00576639	0.0450118
CTSZ	ENSG00000101160	76.3046	-2.28501	1.37103	0.00584438	0.045463
ERP44	ENSG00000023318	222.716	-2.2801	0.64719	0.000129406	0.00451819
EPRS1	ENSG00000136628	45.7915	-2.25085	0.871969	0.00207258	0.0245925
NA	ENSG00000286128	21.378	-2.24211	2.03414	0.00622043	0.0472857
SLC4A4	ENSG00000080493	166.249	-2.21612	1.63983	0.00164106	0.0212089
INTS14	ENSG00000138614	57.0486	-2.19681	0.766969	0.00095092	0.0158334
SHANK2	ENSG00000162105	17.6173	-2.17817	1.08722	0.00442005	0.0378739
YWHAB	ENSG00000166913	262.347	-2.12537	0.981426	0.00291031	0.0296227
REG1A	ENSG00000115386	3760.3	-2.10254	1.93451	6.94678e-05	0.00314455
MT1X	ENSG00000187193	535.783	-2.09504	0.943839	0.00416466	0.0365646
OCLN	ENSG00000197822	16.6598	-2.08406	0.829011	0.00277332	0.0287481
PLLP	ENSG00000102934	37.8116	-2.06635	0.844261	0.00381306	0.0347969
ITPRID2	ENSG00000138434	147.315	-2.03568	1.03291	0.00669815	0.0493812
MYCL	ENSG00000116990	6.09412	-2.01798	1.51867	0.00667401	0.0493592
ZNF706	ENSG00000120963	87.6865	-2.01552	0.892355	0.00111432	0.0172767
KRT8	ENSG00000170421	2404.23	-2.01293	0.805798	0.0027106	0.0283261
RBM7	ENSG00000076053	32.7895	-2.00739	1.42127	0.00593741	0.0458608
LSM14B	ENSG00000149657	9.59542	-2.00478	0.886523	0.00484389	0.0401046
RORA	ENSG00000069667	45.8324	-1.98974	0.829998	0.00283368	0.0290857
RPS12	ENSG00000112306	155.947	-1.95151	0.775827	0.00304023	0.0304293
SEC61B	ENSG00000106803	558.797	-1.9185	0.739508	0.00282349	0.0290675
BCL2L13	ENSG00000099968	16.2899	-1.90974	1.20872	0.00652176	0.0487131
COG5	ENSG00000164597	44.5284	-1.88616	1.07814	0.00626358	0.0474807
ADGRL2	ENSG00000117114	17.1174	-1.87063	0.851356	0.00526692	0.042513
PPP2R1A	ENSG00000105568	382.493	-1.8355	0.927281	0.0046629	0.0390366
CELA3A	ENSG00000142789	7842.93	-1.8342	1.91308	6.37439e-05	0.00298632
ATF2	ENSG00000115966	23.5913	-1.81372	1.22862	0.00559967	0.0441719
FYCO1	ENSG00000163820	32.5716	-1.8102	1.38472	0.00338534	0.0325109
NA	ENSG00000282885	1350.98	-1.78058	0.823658	0.00334442	0.03229
PROM2	ENSG00000155066	13.5217	-1.77791	1.82611	0.0011415	0.0174875
SLC25A5	ENSG00000005022	1095.31	-1.77418	0.601016	0.00116223	0.0175673
GP2	ENSG00000169347	6366.65	-1.76296	1.84376	5.64731e-05	0.0027992
DNAJB9	ENSG00000128590	62.8322	-1.7242	0.74568	0.00667249	0.0493592
VTCN1	ENSG00000134258	7.27312	-1.71676	2.41155	0.00398096	0.0356112
PTCH1	ENSG00000185920	19.8735	-1.68008	1.48878	0.00277819	0.0287655
LSM12	ENSG00000161654	18.552	-1.66195	0.723659	0.00680491	0.049715
IGFBP2	ENSG00000115457	777.185	-1.64918	0.772626	0.00685479	0.0499195
L3MBTL4	ENSG00000154655	9.61852	-1.58998	1.35026	7.18254e-05	0.00321892
CELA2A	ENSG00000142615	2458.08	-1.58511	1.79853	0.000196282	0.00607598
KBTBD2	ENSG00000170852	49.6504	-1.54422	2.84687	0.00339271	0.0325468
TOP2B	ENSG00000077097	40.3414	-1.52807	1.31219	0.00413477	0.0364086
REG1B	ENSG00000172023	584.376	-1.47739	1.70734	0.000776398	0.0137403
TMEM97	ENSG00000109084	364.168	-1.47524	1.36398	0.0050776	0.0414678
AZIN1	ENSG00000155096	45.9556	-1.47107	0.558935	0.00376329	0.0345986
KLF6	ENSG00000067082	789.804	-1.46675	0.655248	0.00586616	0.045593
CDK2AP2	ENSG00000167797	8.08499	-1.46028	1.37902	0.00558535	0.0441644
CPA1	ENSG00000091704	5212.2	-1.42447	1.62681	0.00025526	0.0070653
FAM3B	ENSG00000183844	40.9811	-1.39767	1.41961	0.0032896	0.032031
DYRK4	ENSG00000010219	37.7962	-1.37204	1.38463	0.00240729	0.0266739
NA	ENSG00000265168	16.3513	-1.36823	2.89965	0.00146474	0.0200523
AMY1A	ENSG00000237763	18.4763	-1.35486	1.73458	0.0014979	0.0202234
CDC34	ENSG00000099804	15.1039	-1.31537	1.14347	5.12416e-05	0.00265057
NA	ENSG00000215367	20.4425	-1.28575	1.81517	0.000768327	0.0136633
MT1H	ENSG00000205358	281.705	-1.23912	1.6862	0.000240834	0.00686251
GMNN	ENSG00000112312	29.8123	-1.18981	1.3863	0.00103566	0.0167436
PRSS2	ENSG00000275896	10338.3	-1.13313	1.41223	0.000104749	0.0040274
NA	ENSG00000237643	7.92495	-1.07158	1.66452	0.00448257	0.0382883
CLDN1	ENSG00000163347	12.0287	-1.00301	1.32132	0.0025154	0.0274647
CELA3B	ENSG00000219073	1570.76	-0.868377	1.23966	0.00170342	0.0217343
NA	ENSG00000240521	140.442	-0.835618	1.28231	0.00124791	0.0182766
PNLIPRP2	ENSG00000266200	1080.16	-0.820052	1.19692	0.000696265	0.0131488
CTRB1	ENSG00000168925	2568.61	-0.784504	1.17127	0.00166821	0.0214674
PNLIPRP1	ENSG00000187021	703.792	-0.733391	1.15835	0.00127745	0.0184707
CUZD1	ENSG00000138161	263.725	-0.709776	1.14329	0.00648169	0.0485895
GSTA2	ENSG00000244067	20.9932	-0.660371	1.13618	0.000114156	0.00416663
CEL	ENSG00000170835	2039.36	-0.654998	1.10401	0.00326287	0.0318784
TMEM236	ENSG00000148483	11.6599	-0.632535	1.31101	0.00109188	0.0171055
PRSS3	ENSG00000010438	1204.3	-0.592511	1.10226	0.000354236	0.00864758
LGALS2	ENSG00000100079	21.7567	-0.551051	0.993533	0.00332477	0.0321915
CTRC	ENSG00000162438	8799.39	-0.506112	1.03736	0.0026003	0.0277859
CFAP90	ENSG00000215217	8.64729	0.503418	1.18509	1.0119e-15	3.79799e-13
PDGFA-DT	ENSG00000223855	13.5565	0.506522	1.16498	7.81334e-17	3.51913e-14
NA	ENSG00000273066	39.5269	0.506764	1.21665	0.00293044	0.0297603
IGHG1	ENSG00000211896	86.9777	0.520954	1.22175	0.000641399	0.0126495
CEROX1	ENSG00000260807	25.8652	0.533435	1.20836	4.90801e-34	7.36856e-31
ARID5A	ENSG00000196843	14.6662	0.569521	1.18931	0.00465871	0.0390366
NDUFV1	ENSG00000167792	384.927	0.569654	1.15068	0.000187383	0.00592262
B3GAT1-DT	ENSG00000255545	11.0961	0.585504	1.16711	1.56514e-20	7.83267e-18
FBXL20	ENSG00000108306	35.9178	0.60277	1.12193	0.00315166	0.0311998
DLEC1	ENSG00000008226	32.8533	0.603237	1.10381	0.0058798	0.0456203
MRPL14	ENSG00000180992	110.98	0.614016	1.12104	0.00407102	0.0360942
TMEM179	ENSG00000258986	12.0179	0.628274	1.30877	0.00418949	0.036711
NA	ENSG00000254894	34.501	0.644557	1.30038	0.000478231	0.0105724
C15orf39	ENSG00000167173	72.4514	0.647126	1.2307	0.000900207	0.0151571
TFF3	ENSG00000160180	87.4435	0.686823	1.23637	0.0067492	0.0494685
NA	ENSG00000178162	134.622	0.68887	1.23996	0.00221883	0.0256576
B3GAT3	ENSG00000149541	20.2867	0.70276	1.31417	3.89252e-21	2.06258e-18
ATG2A	ENSG00000110046	73.2529	0.711168	1.21961	0.000756387	0.0135999
SLX1B	ENSG00000181625	14.1117	0.722672	1.4094	9.69266e-17	4.15769e-14
HADH	ENSG00000138796	210.094	0.72592	1.22131	0.00338041	0.0325109
ACAD10	ENSG00000111271	42.964	0.753538	1.23838	0.00127578	0.0184707
SEMA3G	ENSG00000010319	28.089	0.754656	1.34759	1.0891e-24	7.00755e-22
SFRP1	ENSG00000104332	22.7401	0.75553	1.33044	0.00589663	0.0457115
CYP2E1	ENSG00000130649	41.4348	0.783464	1.47823	1.05417e-31	9.49598e-29
PFKL	ENSG00000141959	46.0867	0.784226	1.26542	0.00319178	0.0313539
NDRG1	ENSG00000104419	294.304	0.785996	1.19139	0.0048037	0.0398712
NA	ENSG00000279407	43.2719	0.796943	1.35448	1.4718e-22	8.28623e-20
TMEM176A	ENSG00000002933	284.834	0.809639	1.3269	0.00119665	0.0179688
IGSF5	ENSG00000183067	13.7237	0.810914	1.59727	0.000151246	0.0051219
LINC01018	ENSG00000250056	10.0107	0.816005	1.60517	0.00246426	0.027084
ZFR2	ENSG00000105278	11.8146	0.81894	1.58952	0.00670988	0.0493812
DHDDS	ENSG00000117682	87.6255	0.825719	1.26089	0.00227453	0.026067
CAPN5	ENSG00000149260	33.7501	0.826858	1.35099	0.00107911	0.0170871
PLXNA1	ENSG00000114554	24.3226	0.8295	1.41376	0.00488746	0.0403214
TMEM205	ENSG00000105518	22.5378	0.853027	1.40074	0.00279789	0.0289029
SEH1L	ENSG00000085415	88.0676	0.862608	1.31431	0.00111752	0.0172808
NA	ENSG00000267278	17.5427	0.867151	1.58313	0.000513099	0.0109572
SESN2	ENSG00000130766	467.27	0.868924	1.28796	0.00636271	0.0479225
SIRT2	ENSG00000068903	22.1191	0.87171	1.42774	0.00295377	0.0298307
ASS1	ENSG00000130707	19.7137	0.872944	1.41508	0.00621631	0.0472857
SF3A3	ENSG00000183431	133.675	0.878583	1.24379	0.00241036	0.0266739
CDH19	ENSG00000071991	11.9128	0.889894	1.72399	0.00403911	0.0359528
MIR7-3HG	ENSG00000176840	42.5478	0.909726	1.38685	0.0057494	0.0449571
BMP2	ENSG00000125845	14.5899	0.917907	1.31608	0.00612563	0.0468021
CNTNAP1	ENSG00000108797	11.9564	0.951189	1.60245	0.00553391	0.0439882
NA	ENSG00000267892	34.5166	0.952903	1.90438	6.77944e-05	0.00308842
CALY	ENSG00000130643	95.1416	0.95576	1.60251	0.00600395	0.0461464
C11orf96	ENSG00000187479	167.007	0.960449	1.31175	0.00332132	0.0321915
CPLX2	ENSG00000145920	171.713	0.980501	1.4543	0.00569071	0.0446144
IGHG3	ENSG00000211897	23.4117	0.983861	2.00315	0.000166114	0.00542158
CDKN1A	ENSG00000124762	168.077	0.987865	1.35153	0.00264527	0.027847
TGFB1I1	ENSG00000140682	119.997	0.990122	1.52342	0.000358536	0.00872887
MYLK	ENSG00000065534	119.272	0.998582	1.38091	0.000240926	0.00686251
RPH3AL	ENSG00000181031	58.6414	1.00757	1.4388	0.00598117	0.0460499
SFMBT1	ENSG00000163935	104.903	1.01399	1.48472	0.00414094	0.0364274
IFFO1	ENSG00000010295	65.3994	1.01802	1.49913	0.0023366	0.0264423
ZNF846	ENSG00000196605	15.3402	1.02069	2.03476	0.00120284	0.0180286
IMMP2L	ENSG00000184903	7.52948	1.02639	1.71381	0.00329515	0.032031
MRFAP1	ENSG00000179010	92.9422	1.03466	1.29689	0.00630367	0.0477172
SYT4	ENSG00000132872	25.5065	1.04278	1.51822	0.00207485	0.0245925
PHF1	ENSG00000112511	63.9634	1.05537	1.30113	0.00492777	0.0404275
PLAC8	ENSG00000145287	5.78512	1.05987	2.17492	0.00315358	0.0311998
TPM2	ENSG00000198467	38.9384	1.06184	1.59335	0.00138001	0.019303
PSD	ENSG00000059915	109.221	1.07559	1.8515	0.00670275	0.0493812
CEP126	ENSG00000110318	82.0901	1.09706	1.81108	0.00301431	0.0302707
BABAM1	ENSG00000105393	348.898	1.09749	1.27252	0.00368948	0.034219
ABCA8	ENSG00000141338	16.3061	1.0984	1.64258	0.00670252	0.0493812
SETD5	ENSG00000168137	108.052	1.10406	1.43279	0.00108122	0.0170871
ZNF814	ENSG00000204514	99.9063	1.10982	1.34651	0.00198751	0.023913
RNF169	ENSG00000166439	18.0758	1.12158	2.14074	0.00129298	0.018517
S100PBP	ENSG00000116497	395.819	1.12687	1.34525	0.00525783	0.042513
KDM4B	ENSG00000127663	89.6994	1.14812	1.42946	0.00257954	0.0277437
MRAP2	ENSG00000135324	19.8188	1.15862	2.72767	0.000346074	0.00851758
CSKMT	ENSG00000214756	40.4772	1.16017	2.10011	0.000480029	0.0105724
NA	ENSG00000255686	10.4565	1.16382	2.34386	0.004566	0.0386202
SYT7	ENSG00000011347	162.338	1.17403	1.55165	0.00303651	0.0304259
PNMA2	ENSG00000240694	59.6836	1.19894	1.64962	0.00123923	0.0182766
NNMT	ENSG00000166741	54.4304	1.20813	1.56282	0.0067604	0.0495103
MAP1B	ENSG00000131711	688.57	1.21626	1.39084	0.00594134	0.0458608
BICD1	ENSG00000151746	64.2002	1.23002	1.57498	0.00235045	0.0265324
WBP11	ENSG00000084463	55.1994	1.25659	1.60695	0.00316916	0.0311998
SCN3B	ENSG00000166257	20.9197	1.26879	2.08291	0.00237092	0.0266171
MSL3	ENSG00000005302	15.2152	1.27598	1.55228	0.00653346	0.0487197
DMAC1	ENSG00000137038	70.0896	1.2905	1.51716	0.00307041	0.0306293
TDRD9	ENSG00000156414	21.8086	1.29485	1.96246	0.000817844	0.0142498
MTCH1	ENSG00000137409	46.4005	1.29599	1.54523	0.00685346	0.0499195
CNOT3	ENSG00000088038	43.6761	1.30307	2.1505	0.00156858	0.0207068
UBALD2	ENSG00000185262	25.1812	1.30363	1.75538	0.00346442	0.0329367
LYVE1	ENSG00000133800	11.2135	1.30366	2.95315	0.00338357	0.0325109
FABP3	ENSG00000121769	38.5304	1.32099	2.13841	0.00391888	0.0352308
DMRTC1B	ENSG00000184911	83.552	1.32801	2.94031	0.00547456	0.0436923
HPGD	ENSG00000164120	14.8629	1.33711	2.74918	0.00386438	0.0350204
NR4A3	ENSG00000119508	20.6244	1.34464	1.91678	0.00381369	0.0347969
SLC8A1	ENSG00000183023	28.2718	1.34944	1.66689	0.00340952	0.0326734
VGF	ENSG00000128564	62.2051	1.35732	1.59199	0.00579093	0.0450861
TRNT1	ENSG00000072756	93.78	1.36801	1.8856	0.000928117	0.015568
CXCL14	ENSG00000145824	38.5244	1.37326	2.38182	0.00685507	0.0499195
EZR	ENSG00000092820	126.364	1.39572	1.43319	0.00488799	0.0403214
IL11RA	ENSG00000137070	18.496	1.4017	2.32871	0.00491034	0.0404148
PSMC1	ENSG00000100764	118.664	1.42562	1.75602	0.0014701	0.0200781
NME7	ENSG00000143156	53.7571	1.43484	0.982336	0.00518328	0.0419883
ATPAF1	ENSG00000123472	27.2978	1.45166	1.59374	0.00575599	0.0449696
REEP2	ENSG00000132563	16.3355	1.45173	2.635	0.00656854	0.0488748
ILF3	ENSG00000129351	132.764	1.45995	0.609557	0.00426657	0.0370619
NA	ENSG00000230551	64.2917	1.46426	1.79155	0.0011476	0.0175315
SEC13	ENSG00000157020	44.3215	1.48167	1.09955	0.00452596	0.0383536
DSE	ENSG00000111817	26.8774	1.48272	1.372	0.00452274	0.0383536
ATF6B	ENSG00000213676	25.016	1.49185	1.09155	0.00486308	0.0402265
DPYSL2	ENSG00000092964	139.65	1.49456	0.616307	0.00242214	0.0267385
IPP	ENSG00000197429	17.953	1.5114	3.09597	0.00256388	0.0277038
QDPR	ENSG00000151552	92.159	1.51746	1.75587	0.000592814	0.0120977
TEPSIN	ENSG00000167302	69.4248	1.52736	2.79649	0.000406247	0.00946052
NYNRIN	ENSG00000205978	9.89932	1.5348	2.25151	0.00472877	0.039478
LGALS3BP	ENSG00000108679	81.1136	1.54683	1.90466	0.00458693	0.0387246
SLC7A7	ENSG00000155465	12.1255	1.54972	2.41109	0.0063593	0.0479225
HEXIM1	ENSG00000186834	28.6378	1.55236	0.984679	0.00481604	0.0399106
RNGTT	ENSG00000111880	25.3602	1.55379	1.45756	0.00494841	0.0405598
ZDHHC14	ENSG00000175048	136.765	1.55605	2.36657	0.000279476	0.00745343
AFF4	ENSG00000072364	52.0868	1.56134	0.932487	0.00669889	0.0493812
PLXND1	ENSG00000004399	31.7103	1.57399	1.89502	0.000692447	0.0131041
TMEM164	ENSG00000157600	14.9106	1.57568	2.03869	0.00420722	0.0367591
PSMA4	ENSG00000041357	30.764	1.5787	0.73093	0.00471817	0.0394261
NBEA	ENSG00000172915	38.8643	1.58185	2.05941	0.00432374	0.0374503
HERPUD2	ENSG00000122557	185.647	1.58232	1.90237	0.000381769	0.0091706
S100A6	ENSG00000197956	353.505	1.58632	0.709939	0.00295724	0.0298307
MAPK8IP3	ENSG00000138834	1033.04	1.58953	1.87526	0.00151834	0.020353
ATXN2	ENSG00000204842	144.086	1.5937	0.744835	0.0025271	0.0274929
RDH5	ENSG00000135437	17.4511	1.59894	5.61846	0.00541007	0.0433962
LPCAT3	ENSG00000111684	15.2535	1.60221	3.65753	0.0011194	0.0172808
KRT18	ENSG00000111057	648.345	1.61961	2.06526	0.000949725	0.0158334
UBE3A	ENSG00000114062	108.245	1.63154	0.950986	0.00602635	0.0462397
DNAJA1	ENSG00000086061	140.228	1.63209	1.66246	0.00125342	0.0182881
SLC25A14	ENSG00000102078	14.0131	1.63465	3.01199	0.00462838	0.0388922
ZBTB43	ENSG00000169155	42.4215	1.64499	1.71179	0.00451685	0.0383536
NSD3	ENSG00000147548	49.6368	1.6605	1.08463	0.00230668	0.0262933
NA	ENSG00000286699	17.207	1.66531	2.72853	0.00512881	0.0417347
CDC73	ENSG00000134371	39.6196	1.66858	1.62531	0.00316167	0.0311998
SAMD5	ENSG00000203727	71.6006	1.68617	2.70651	0.000566261	0.0117262
FADS2	ENSG00000134824	18.6671	1.68723	2.61271	0.00275543	0.028637
MAP2	ENSG00000078018	144.94	1.68828	1.72718	0.00212339	0.0248967
SLC29A4	ENSG00000164638	24.3595	1.6898	1.83649	0.00559994	0.0441719
PDCD11	ENSG00000148843	80.918	1.70044	1.09777	0.00448322	0.0382883
TNFRSF21	ENSG00000146072	30.9878	1.7126	1.57168	0.00346029	0.0329367
TMEM62	ENSG00000137842	45.4931	1.72541	3.61641	0.000255694	0.0070653
GOSR1	ENSG00000108587	138.11	1.73382	0.743181	0.00264086	0.027847
SLC39A10	ENSG00000196950	164.409	1.73562	1.13378	0.00553759	0.0439882
TRIM33	ENSG00000197323	55.3202	1.74161	0.904718	0.0063998	0.0481616
CACNA1C	ENSG00000151067	86.9482	1.74194	2.07231	0.00119661	0.0179688
PLEKHA6	ENSG00000143850	40.0951	1.75993	1.19407	0.00555333	0.0440744
CRIP2	ENSG00000182809	1788.14	1.76018	2.00638	5.55115e-05	0.00279356
ATP6V1G1	ENSG00000136888	368.25	1.76744	0.837093	0.00379085	0.0347289
TENT2	ENSG00000164329	35.2176	1.77251	1.18053	0.00185745	0.0229519
SPAG9	ENSG00000008294	27.5175	1.77273	0.725704	0.00387097	0.0350224
AIG1	ENSG00000146416	60.0934	1.77847	1.5048	0.00239894	0.0266457
TTI1	ENSG00000101407	56.6155	1.78066	2.15678	0.000271109	0.00731182
HIC2	ENSG00000169635	60.9771	1.78206	2.6626	0.000390798	0.00929782
PPP2R5E	ENSG00000154001	21.5224	1.78584	1.25802	0.00348941	0.033087
AAGAB	ENSG00000103591	49.8797	1.78612	1.00107	0.00153551	0.0204311
ARL4A	ENSG00000122644	59.9169	1.79044	2.51092	0.00180343	0.0225317
GRSF1	ENSG00000132463	29.2313	1.79201	0.824599	0.00479177	0.0398194
HLA-A	ENSG00000206503	567.118	1.79475	1.53951	0.00108017	0.0170871
CTSL	ENSG00000135047	78.831	1.80147	2.12174	0.00140594	0.0196048
RBM28	ENSG00000106344	22.7598	1.80205	1.12654	0.00594889	0.0458798
DENND4A	ENSG00000174485	46.6609	1.80618	0.840617	0.00296085	0.0298337
MRPL55	ENSG00000162910	364.374	1.81148	4.52196	5.28929e-05	0.00270715
SAT1	ENSG00000130066	135.724	1.81204	0.751126	0.00225351	0.0259255
TFCP2	ENSG00000135457	18.5389	1.81476	0.889546	0.00649523	0.0485895
SEPTIN6	ENSG00000125354	109.826	1.82368	0.902029	0.0047644	0.0396652
N4BP2L2	ENSG00000244754	115.787	1.82795	1.09752	0.00256734	0.0277038
ARRDC2	ENSG00000105643	164.837	1.83878	1.72502	0.00121205	0.0181364
HSPH1	ENSG00000120694	30.575	1.8415	0.928454	0.0064905	0.0485895
PYCARD	ENSG00000103490	94.8191	1.84836	3.0381	5.90018e-05	0.002842
CNOT4	ENSG00000080802	18.0491	1.8501	0.716626	0.00214195	0.0249608
XPO1	ENSG00000082898	100.862	1.85256	1.27406	0.00437528	0.0377118
HMGXB3	ENSG00000113716	71.0396	1.8555	0.918566	0.00633351	0.0478225
CLPP	ENSG00000125656	18.3493	1.85574	2.53538	0.00167863	0.0215708
CSNK1A1	ENSG00000113712	166.72	1.85591	0.714302	0.00109435	0.0171144
NA	ENSG00000258017	127.291	1.86207	0.88127	0.00189722	0.0232835
MLF2	ENSG00000089693	118.362	1.86343	1.01443	0.00108789	0.0171025
MIGA2	ENSG00000148343	50.7586	1.86348	2.07458	0.00216903	0.0251463
RAPGEF3	ENSG00000079337	9.58663	1.86565	7.17968	0.00547609	0.0436923
ARIH1	ENSG00000166233	43.996	1.86646	0.936633	0.00474125	0.0395455
SIK2	ENSG00000170145	66.4158	1.86673	1.0677	0.00142454	0.0197449
ING3	ENSG00000071243	34.3454	1.87135	1.29868	0.00419923	0.0367591
COX15	ENSG00000014919	36.7882	1.87213	1.35741	0.00619924	0.0472569
GLS	ENSG00000115419	87.8831	1.87851	0.791159	0.00271986	0.028357
ISYNA1	ENSG00000105655	65.7152	1.88115	1.75961	0.00625825	0.0474807
NA	ENSG00000264940	387.549	1.88624	1.69727	0.000314448	0.00804912
VPS13C	ENSG00000129003	67.9519	1.89216	0.755666	0.00206637	0.024589
PRKAR1A	ENSG00000108946	156.29	1.90129	0.841942	0.00369524	0.034219
ACAP2	ENSG00000114331	36.7896	1.90132	1.03095	0.00409841	0.0362301
AEBP1	ENSG00000106624	190.906	1.90696	2.10628	0.00225111	0.0259255
NA	ENSG00000267469	487.234	1.91667	0.755396	0.000846239	0.014569
BLOC1S2	ENSG00000196072	182.292	1.9173	2.26845	0.000310745	0.00801268
CSNK1G3	ENSG00000151292	17.2426	1.92111	1.3817	0.00558919	0.0441644
ZNF14	ENSG00000105708	6.87275	1.92233	2.98647	0.0014792	0.0200781
CRY2	ENSG00000121671	76.0017	1.92566	1.43277	0.00491337	0.0404148
FBN1	ENSG00000166147	39.5039	1.9387	1.92142	0.00421727	0.0367756
KDM1A	ENSG00000004487	39.8655	1.94359	0.916806	0.00404807	0.0359616
OGDHL	ENSG00000197444	68.5259	1.94371	3.02348	0.00262495	0.027847
CLMN	ENSG00000165959	95.5299	1.94587	2.22948	0.00264864	0.027847
TSHZ2	ENSG00000182463	71.3262	1.94762	1.4945	0.0017738	0.0222523
RAB3GAP1	ENSG00000115839	225.162	1.95057	0.968535	0.000476131	0.0105724
IVNS1ABP	ENSG00000116679	34.7989	1.95068	0.775124	0.00202914	0.024231
IGFBP4	ENSG00000141753	866.644	1.95421	0.975684	0.00549405	0.0437968
INPP5F	ENSG00000198825	25.9974	1.95586	1.36284	0.00574464	0.0449571
CELF2	ENSG00000048740	16.6631	1.95955	1.06069	0.00626716	0.0474807
RRM2B	ENSG00000048392	34.1334	1.97459	1.06624	0.00546246	0.0436609
FAM241A	ENSG00000174749	12.1269	1.97688	2.07389	0.00465245	0.0390217
IREB2	ENSG00000136381	17.0698	1.98231	1.07354	0.00492526	0.0404275
IPO9	ENSG00000198700	29.3702	1.98784	1.10431	0.005135	0.0417474
RBBP6	ENSG00000122257	52.8524	1.99101	0.927949	0.00434492	0.0375254
C3	ENSG00000125730	819.778	1.99287	2.79781	0.00060095	0.0121167
TAPT1	ENSG00000169762	28.4591	1.99509	1.33508	0.00566034	0.0444451
FOXH1	ENSG00000160973	20.7797	2.01089	3.94848	0.00448426	0.0382883
SETD3	ENSG00000183576	17.8868	2.01297	1.43804	0.00607666	0.0465069
TMX4	ENSG00000125827	93.067	2.01628	0.930837	0.00383613	0.0349145
SGMS1	ENSG00000198964	13.9828	2.02572	1.40048	0.00522402	0.0422803
COLGALT1	ENSG00000130309	91.1773	2.02741	1.1362	0.0063534	0.0479225
CKB	ENSG00000166165	830.208	2.02958	1.03525	0.00384594	0.0349145
ZNF10	ENSG00000256223	8.11987	2.0348	2.32273	0.00552711	0.0439882
MYO5A	ENSG00000197535	22.2127	2.04004	2.52618	0.00255391	0.0277038
IRF9	ENSG00000213928	178.955	2.05195	1.49224	0.00209569	0.0247098
PIBF1	ENSG00000083535	18.1187	2.05884	1.36264	0.00148809	0.0201574
ABHD13	ENSG00000139826	16.1057	2.0631	1.56584	0.00653206	0.0487197
TBC1D13	ENSG00000107021	37.468	2.06503	1.52581	0.00183066	0.0227143
SCG3	ENSG00000104112	56.0207	2.06645	1.60655	0.00384081	0.0349145
CHD6	ENSG00000124177	54.0658	2.06715	1.10282	0.00529685	0.0427163
RER1	ENSG00000157916	483.352	2.06864	0.767981	0.00101169	0.01645
SEC24D	ENSG00000150961	21.1382	2.06923	1.25329	0.00367495	0.0341278
CIR1	ENSG00000138433	34.6753	2.07163	2.60045	0.00265433	0.027847
LPIN1	ENSG00000134324	84.513	2.07215	1.69274	0.00517395	0.0419504
MS4A7	ENSG00000166927	38.4457	2.0731	1.22201	0.00259755	0.0277859
PDS5A	ENSG00000121892	72.9101	2.0778	0.941933	0.00332708	0.0321915
SLC16A6	ENSG00000108932	13.0731	2.08507	2.30501	0.00124933	0.0182766
DNM1	ENSG00000106976	32.5371	2.10493	3.05416	0.00227739	0.026067
EPS8	ENSG00000151491	16.1263	2.10502	1.21921	0.00515333	0.0418209
UBE2G1	ENSG00000132388	21.7642	2.10586	1.20552	0.00530864	0.042773
VWA5A	ENSG00000110002	20.8149	2.11454	2.11938	0.0012855	0.0184739
LUC7L3	ENSG00000108848	624.031	2.11548	1.60024	9.43903e-05	0.00383003
MIR22HG	ENSG00000186594	12.2146	2.11665	1.25954	0.00262825	0.027847
TMED8	ENSG00000100580	50.657	2.11876	1.27027	0.00314474	0.0311998
SMARCE1	ENSG00000073584	118.669	2.12406	1.17797	0.00355213	0.0334703
BSPRY	ENSG00000119411	113.955	2.12489	1.40306	0.00416459	0.0365646
OGT	ENSG00000147162	169.11	2.12614	0.676731	0.000220107	0.00643741
ACACB	ENSG00000076555	36.9533	2.12718	1.60517	0.00168995	0.0216748
BAHD1	ENSG00000140320	14.8718	2.13044	1.90229	0.00240775	0.0266739
CDK9	ENSG00000136807	793.274	2.13306	0.849416	0.000866814	0.0148151
SARNP	ENSG00000205323	76.6015	2.13454	1.20798	0.00241978	0.0267385
FBXO33	ENSG00000165355	24.4155	2.13501	1.56249	0.00673352	0.0494685
ZMYND8	ENSG00000101040	93.8685	2.137	1.56145	0.000746856	0.0135443
RUFY3	ENSG00000018189	108.854	2.14068	0.951775	0.000844522	0.014569
NA	ENSG00000236255	19.4678	2.14359	3.31919	8.75542e-30	7.16989e-27
MYO10	ENSG00000145555	67.2447	2.1437	1.07726	0.00440728	0.0378463
RBM26-AS1	ENSG00000227354	167.554	2.14904	1.81526	0.00304513	0.0304446
CBX6	ENSG00000183741	50.3437	2.14915	1.72986	0.00162626	0.0210781
THY1	ENSG00000154096	24.186	2.14984	2.32535	0.00461292	0.0387985
MRPL20-AS1	ENSG00000224870	10.2002	2.15149	1.69087	0.00461039	0.0387985
KCNB1	ENSG00000158445	37.1549	2.15213	2.62261	0.00281241	0.0290197
DAPK1	ENSG00000196730	35.1544	2.15545	1.00094	0.0039019	0.0351483
PPP1R2	ENSG00000184203	31.8832	2.15652	0.945568	0.00213369	0.0248967
NOVA1	ENSG00000139910	21.1726	2.15733	1.51319	0.00423388	0.0368847
FBXO11	ENSG00000138081	33.9734	2.15881	0.996639	0.00323391	0.0316642
NLK	ENSG00000087095	22.0044	2.16039	1.12877	0.00281658	0.0290295
CASC3	ENSG00000108349	60.7149	2.16078	0.983298	0.000652723	0.0126846
FAM177A1	ENSG00000151327	20.4359	2.16107	0.971611	0.00319605	0.0313617
NA	ENSG00000273015	32.8602	2.16405	1.30957	0.00621342	0.0472857
AVL9	ENSG00000105778	39.0555	2.16843	1.23845	0.00412035	0.0363594
PNISR	ENSG00000132424	234.357	2.17079	0.950067	0.000506179	0.0109344
EFCAB2	ENSG00000203666	18.7995	2.17184	2.36821	0.00561816	0.0442381
YIF1A	ENSG00000174851	50.8498	2.17415	1.24116	0.00396837	0.0355682
PGAM1	ENSG00000171314	166.493	2.18202	1.30885	0.00269303	0.0281752
MXRA7	ENSG00000182534	198.594	2.18273	1.3561	0.00203359	0.024231
IQGAP1	ENSG00000140575	88.5832	2.18341	1.38912	0.00236648	0.0266133
NUP210	ENSG00000132182	33.6923	2.187	1.48872	0.00657054	0.0488748
RAB31	ENSG00000168461	110.72	2.19018	1.43239	0.00437349	0.0377118
NA	ENSG00000093100	28.0397	2.19445	1.26644	0.00556999	0.0441288
ERCC8	ENSG00000049167	20.5375	2.19719	1.86816	0.00656012	0.0488748
ORC6	ENSG00000091651	9.00993	2.20212	1.2665	0.00672456	0.0494488
MPG	ENSG00000103152	31.9373	2.20485	1.05748	0.00215205	0.0250461
CRYL1	ENSG00000165475	24.1335	2.20489	1.41896	0.000660538	0.0127685
UBE2K	ENSG00000078140	110.445	2.20652	1.08097	0.00233051	0.0264399
NQO1	ENSG00000181019	29.0004	2.20687	0.946993	0.00145924	0.0200379
LDLRAD2	ENSG00000187942	66.8007	2.20799	1.44929	0.00225288	0.0259255
RNU4-1	ENSG00000200795	117.145	2.20843	1.46767	0.0010584	0.0168745
ADI1	ENSG00000182551	32.4304	2.211	1.15837	0.00457517	0.0386615
MTMR2	ENSG00000087053	34.5121	2.21263	0.993653	0.00331522	0.0321805
AP2M1	ENSG00000161203	33.3748	2.2195	1.17714	0.00209573	0.0247098
NUMB	ENSG00000133961	51.5614	2.22185	1.06599	0.00194026	0.0236187
RAB7A	ENSG00000075785	81.5796	2.22252	1.18453	0.00255979	0.0277038
HLA-DPA1	ENSG00000231389	33.7783	2.22521	1.5142	0.0055323	0.0439882
SECISBP2	ENSG00000187742	29.6689	2.22912	1.28764	0.00566418	0.0444451
OSBPL9	ENSG00000117859	31.9084	2.23732	1.06075	0.00275942	0.028637
MED13L	ENSG00000123066	1315.72	2.23762	1.14869	0.00388839	0.0350968
TPM3	ENSG00000143549	78.3009	2.23904	1.12749	0.000735344	0.0135443
DROSHA	ENSG00000113360	17.1596	2.24036	1.39387	0.00509249	0.0415518
COG3	ENSG00000136152	12.2086	2.24266	1.28569	0.00602577	0.0462397
PKIG	ENSG00000168734	98.3609	2.24635	1.91807	2.58096e-05	0.0016034
ATP6AP1	ENSG00000071553	77.6623	2.24818	1.2299	0.000783673	0.0138147
GNAI1	ENSG00000127955	20.8305	2.25675	1.32404	0.00670484	0.0493812
TMCC3	ENSG00000057704	48.1987	2.25841	1.2775	0.00371155	0.0342558
ZNF431	ENSG00000196705	67.9294	2.25913	1.29744	0.00644429	0.0484155
ATP2B1	ENSG00000070961	909.867	2.25942	1.06345	0.000822555	0.0142766
RFLNB	ENSG00000183688	10.0478	2.26406	1.84826	0.00676645	0.0495144
FAM193B	ENSG00000146067	187.783	2.26504	0.763881	7.0362e-05	0.0031691
PDCD6	ENSG00000249915	28.1488	2.26591	0.963266	0.00163116	0.0211114
CSPP1	ENSG00000104218	10.8296	2.27005	1.07637	0.003603	0.0338082
TMEM41B	ENSG00000166471	21.461	2.27659	1.95521	0.00265548	0.027847
GORASP2	ENSG00000115806	38.7775	2.27847	1.10757	0.00346383	0.0329367
NMNAT3	ENSG00000163864	12.6377	2.28313	1.56551	0.00334355	0.03229
NAA38	ENSG00000183011	12.825	2.28341	1.47136	0.00591135	0.0457863
GADD45A	ENSG00000116717	13.7425	2.28354	1.32343	0.00626469	0.0474807
RAP2A	ENSG00000125249	114.224	2.28526	0.849237	0.000611766	0.0122735
TCF7L2	ENSG00000148737	12.674	2.28573	1.33708	0.00416913	0.0365681
SRGAP2	ENSG00000266028	23.0482	2.28574	2.04053	0.00387237	0.0350224
UAP1L1	ENSG00000197355	12.6629	2.28892	2.60502	0.00442264	0.0378739
CSGALNACT2	ENSG00000169826	9.74608	2.28926	1.73158	0.00380687	0.0347969
CBLB	ENSG00000114423	40.995	2.29309	1.2217	0.00426225	0.0370602
PER2	ENSG00000132326	23.9181	2.29857	1.18582	0.00318478	0.0313194
IL6R	ENSG00000160712	37.4022	2.29947	1.22398	0.00452241	0.0383536
SNRPC	ENSG00000124562	9.79132	2.30376	0.978898	0.00225867	0.0259517
AP1AR	ENSG00000138660	11.5136	2.30688	1.03238	0.00198143	0.0238938
POMT1	ENSG00000130714	47.8972	2.31175	1.60986	0.00674916	0.0494685
NDUFS6	ENSG00000145494	20.6133	2.31187	1.5286	0.00182686	0.0226984
PCSK2	ENSG00000125851	167.365	2.31214	1.45596	0.00661239	0.0491456
ZBTB1	ENSG00000126804	26.8837	2.31302	1.07583	0.000280023	0.00745343
SCYL1	ENSG00000142186	47.9279	2.31328	2.20791	0.000972017	0.0160072
TCF4	ENSG00000196628	123.371	2.31422	1.24604	0.000320753	0.00817115
SPTAN1	ENSG00000197694	178.279	2.31523	1.15389	0.00250982	0.0274375
TAOK1	ENSG00000160551	68.9177	2.31758	0.992624	0.0012567	0.0182881
HCCS	ENSG00000004961	14.7643	2.31987	1.14106	0.0044231	0.0378739
SP4	ENSG00000105866	32.544	2.32088	1.28506	0.00649378	0.0485895
MAVS	ENSG00000088888	110.181	2.32229	0.959324	0.0011829	0.0178485
GLCCI1	ENSG00000106415	17.8474	2.32263	1.12085	0.00343405	0.0328386
AGFG2	ENSG00000106351	137.942	2.328	1.0119	0.00190413	0.0233049
ACADM	ENSG00000117054	70.0395	2.32839	1.249	0.00262484	0.027847
METRNL	ENSG00000176845	83.7801	2.33125	0.965833	0.000551516	0.0115001
ANKRD13A	ENSG00000076513	36.9508	2.33135	1.09035	0.00295371	0.0298307
MFSD10	ENSG00000109736	44.0849	2.33636	1.17878	0.00342917	0.0328268
FBXW7	ENSG00000109670	49.1182	2.33717	0.895333	0.000574863	0.0118498
ACTA2-AS1	ENSG00000180139	36.8498	2.33999	1.72791	0.00109066	0.0171055
ANKH	ENSG00000154122	114.601	2.34268	0.80378	0.00046862	0.010527
ABCB10	ENSG00000135776	17.8968	2.34463	1.3994	0.00143682	0.0198206
RNF19A	ENSG00000034677	29.0083	2.34639	1.036	0.000769016	0.0136633
SNF8	ENSG00000159210	16.0702	2.34783	1.1386	0.00388799	0.0350968
TSPYL4	ENSG00000187189	33.0916	2.34925	1.53771	0.00532227	0.0428063
C1R	ENSG00000159403	148.37	2.35111	3.2904	8.48696e-06	0.000707876
DIAPH1	ENSG00000131504	101.659	2.35282	1.36038	0.000391194	0.00929782
GNE	ENSG00000159921	11.5028	2.36741	1.1271	0.00124398	0.0182766
INTU	ENSG00000164066	11.6833	2.36752	2.11715	0.00263038	0.027847
NA	ENSG00000255052	171.695	2.36861	2.8124	0.000753123	0.0135683
GLRB	ENSG00000109738	12.2105	2.38583	1.89593	0.00587739	0.0456203
SH3BP5-AS1	ENSG00000224660	21.7821	2.38687	1.64037	0.00231804	0.0263517
N4BP2L1	ENSG00000139597	21.5524	2.39091	0.94626	0.000702352	0.0132257
SESN1	ENSG00000080546	33.6054	2.3917	1.449	0.00491369	0.0404148
ZKSCAN1	ENSG00000106261	109.67	2.40293	1.10399	0.00256352	0.0277038
VMA21	ENSG00000160131	30.7504	2.40515	1.47427	0.00451841	0.0383536
RAB26	ENSG00000167964	96.282	2.41291	1.93321	0.00396686	0.0355682
IP6K1	ENSG00000176095	13.951	2.4156	1.94282	0.00406259	0.036055
AGFG1	ENSG00000173744	37.1515	2.41598	0.791175	0.000347496	0.00852926
PSD4	ENSG00000125637	50.2488	2.42452	1.44108	0.00507173	0.0414575
SBNO1	ENSG00000139697	64.6196	2.42878	0.90705	0.000548126	0.0115001
GMFB	ENSG00000197045	21.9166	2.43252	1.68027	0.00150194	0.0202234
FUBP3	ENSG00000107164	96.894	2.433	0.908448	0.000712534	0.0132888
IFNAR1	ENSG00000142166	15.7563	2.43352	1.31571	0.00237891	0.0266171
GRINA	ENSG00000178719	31.6763	2.43687	1.162	0.00262098	0.027847
SEPTIN8	ENSG00000164402	180.298	2.44121	1.12812	0.00198132	0.0238938
CBL	ENSG00000110395	39.7642	2.44328	1.27566	0.00526295	0.042513
SH3BP2	ENSG00000087266	52.5523	2.44345	1.56848	0.00561116	0.0442217
CNPY4	ENSG00000166997	52.4265	2.44361	1.4397	0.00369888	0.034219
TXLNA	ENSG00000084652	133.791	2.4483	0.889396	0.000168129	0.00542864
THOC2	ENSG00000125676	44.0081	2.44958	1.01963	0.00161463	0.0210486
INHBB	ENSG00000163083	115.413	2.4561	3.24354	0.000238894	0.00685337
NA	ENSG00000267519	57.1106	2.45633	1.25661	0.0034737	0.0329727
PAICS	ENSG00000128050	28.8623	2.45852	1.48462	0.00170165	0.0217343
CD74	ENSG00000019582	1457.7	2.46166	1.14091	0.00101021	0.01645
SH3D19	ENSG00000109686	14.8664	2.46195	1.55606	0.00619931	0.0472569
CACNA2D2	ENSG00000007402	17.9343	2.47036	1.78231	0.00376406	0.0345986
RAB5A	ENSG00000144566	17.7304	2.47261	1.43412	0.00259175	0.0277604
ATP6V0A2	ENSG00000185344	14.4781	2.47398	1.25936	0.00289317	0.0294815
ZBTB4	ENSG00000174282	73.2968	2.4752	1.30096	0.00261401	0.027847
ZNF766	ENSG00000196214	8.03215	2.49049	1.46085	0.00592629	0.0458608
SASH1	ENSG00000111961	48.6571	2.49305	1.70207	0.00353846	0.0334061
PSMD9	ENSG00000110801	52.7502	2.4947	1.45069	0.00170273	0.0217343
CMTM4	ENSG00000183723	49.7182	2.49719	1.95979	0.000217526	0.00638264
C9orf78	ENSG00000136819	6.67179	2.49823	1.21361	0.00399187	0.0356254
PAN3	ENSG00000152520	32.0495	2.50059	1.3671	0.000508964	0.0109572
ZNF417	ENSG00000173480	10.7565	2.50392	1.47761	0.00599042	0.0460818
IL13RA1	ENSG00000131724	24.1022	2.50603	0.939426	0.000502175	0.0108842
RPP14	ENSG00000163684	81.511	2.50792	2.63268	3.72704e-05	0.00213842
DNAJC12	ENSG00000108176	14.0997	2.51085	1.46805	0.00449778	0.0383536
PCNT	ENSG00000160299	37.3546	2.51297	1.62074	0.001746	0.0221209
LRP12	ENSG00000147650	18.8871	2.51445	1.11012	0.00136814	0.0191667
GNAO1	ENSG00000087258	110.756	2.51745	3.2592	0.000763793	0.0136633
GLT8D1	ENSG00000016864	62.437	2.52339	1.33561	0.000654511	0.0126846
PRPSAP1	ENSG00000161542	29.6353	2.53014	1.45799	0.00152167	0.0203673
MIDEAS	ENSG00000156030	21.6618	2.53204	1.05682	0.000876967	0.0148491
PFKFB3	ENSG00000170525	17.5101	2.53227	1.48257	0.00362097	0.0338709
NA	ENSG00000196741	8.46469	2.5344	4.91169	3.26022e-33	4.19544e-30
COL12A1	ENSG00000111799	18.3762	2.53631	1.4732	0.00556691	0.0441288
ANKRD12	ENSG00000101745	56.1068	2.53764	1.22767	0.00266469	0.0279111
BMERB1	ENSG00000166780	32.0701	2.53791	1.12192	0.0017494	0.0221293
FSTL4	ENSG00000053108	107.743	2.53809	1.81486	0.00641151	0.0482094
RIN2	ENSG00000132669	48.7108	2.53959	1.07582	0.00165688	0.0213828
RSKR	ENSG00000167524	7.67435	2.54046	1.51756	0.0066584	0.0493592
QTRT1	ENSG00000213339	12.9107	2.54163	3.26036	0.00184225	0.0227953
FEM1B	ENSG00000169018	21.0476	2.5437	1.13254	0.00215803	0.025051
NXF1	ENSG00000162231	69.5895	2.54372	1.55216	0.00288357	0.0294503
ARL10	ENSG00000175414	16.7528	2.55111	1.71266	0.00474936	0.0395766
NNT	ENSG00000112992	111.005	2.55301	0.968891	0.000436199	0.00995855
NPDC1	ENSG00000107281	106.28	2.55414	2.34152	0.000247032	0.00697321
PSMA3-AS1	ENSG00000257621	443.711	2.55451	1.03557	0.000103009	0.00399106
AHNAK	ENSG00000124942	233.075	2.55488	1.41776	0.000781752	0.0138079
INIP	ENSG00000148153	62.6532	2.55866	1.55806	0.00104527	0.016844
KIAA1671	ENSG00000197077	35.0952	2.56809	1.53546	0.000408546	0.00946063
SMARCAD1	ENSG00000163104	29.8756	2.56825	1.37716	0.00166773	0.0214674
ZNF264	ENSG00000083844	94.4645	2.56906	1.25778	0.00263779	0.027847
SYP	ENSG00000102003	21.6855	2.56927	1.70019	0.00302204	0.0303146
MED13	ENSG00000108510	74.1307	2.56978	0.807261	1.99745e-05	0.00134277
HIPK2	ENSG00000064393	163.729	2.57805	1.23746	0.000116547	0.00421629
FSTL1	ENSG00000163430	55.9894	2.58337	1.11011	0.00152799	0.0204115
ZNF133	ENSG00000125846	20.2387	2.58408	3.00884	0.00228313	0.0260995
FAM222A	ENSG00000139438	16.5992	2.58451	1.25808	0.00292869	0.0297603
FANCC	ENSG00000158169	10.7877	2.58532	1.49668	0.00352193	0.0332901
ZNF451	ENSG00000112200	38.4279	2.58696	1.06348	0.000472835	0.010569
GK	ENSG00000198814	6.81056	2.58806	1.30777	0.00361353	0.0338662
NA	ENSG00000173209	33.9905	2.59652	1.06359	0.00125596	0.0182881
C1QA	ENSG00000173372	24.5386	2.60477	2.47873	0.00679435	0.0496782
HECTD4	ENSG00000173064	46.8842	2.60505	1.08731	0.00191398	0.0233304
ZNF830	ENSG00000198783	10.1877	2.60567	1.4748	0.00357897	0.0336528
ABL2	ENSG00000143322	39.679	2.6099	1.56184	0.00437906	0.0377118
TMEM65	ENSG00000164983	13.9542	2.62681	1.2453	0.00195717	0.0237294
ZNF92	ENSG00000146757	7.13146	2.63382	1.97579	0.00646367	0.0485206
GNL1	ENSG00000204590	37.3709	2.6429	1.7426	0.00201996	0.0241645
RAD1	ENSG00000113456	10.9848	2.64427	1.50859	0.00540536	0.0433962
AKT3	ENSG00000117020	37.3809	2.64673	1.46846	0.00210433	0.0247788
VPS41	ENSG00000006715	29.1595	2.64756	1.07249	0.000491403	0.0107965
PKP4	ENSG00000144283	40.0856	2.6481	1.42247	0.00212587	0.0248967
AFAP1	ENSG00000196526	10.1695	2.64842	1.71624	0.00373274	0.0344161
SERP2	ENSG00000151778	19.1509	2.65268	3.86403	0.00344361	0.0328602
VSIG10	ENSG00000176834	31.7591	2.65931	1.58419	0.00409653	0.0362301
RGS4	ENSG00000117152	39.0707	2.66164	2.88104	0.00203203	0.024231
FCGR2A	ENSG00000143226	12.4167	2.66627	1.91241	0.0021175	0.0248967
COL16A1	ENSG00000084636	68.2476	2.66661	2.0045	0.000175645	0.00563063
DPP8	ENSG00000074603	53.1699	2.66912	1.21417	0.00186174	0.0229733
OCRL	ENSG00000122126	36.8898	2.67056	0.991625	0.000288279	0.00759304
ELP1	ENSG00000070061	28.4351	2.67132	1.51862	0.00238157	0.0266171
DYNLT1	ENSG00000146425	12.5975	2.6749	1.44057	0.00480685	0.0398712
UBE2O	ENSG00000175931	84.2695	2.67595	1.68816	0.000512485	0.0109572
MARK3	ENSG00000075413	113.308	2.67723	1.11622	0.00112225	0.0172808
DCAF5	ENSG00000139990	37.6237	2.67899	1.55415	0.0020936	0.0247098
KMT2D	ENSG00000167548	87.2504	2.68105	1.60123	0.0061017	0.0466588
SPG7	ENSG00000197912	73.2175	2.68335	1.76875	3.31273e-05	0.0019504
PJA1	ENSG00000181191	9.99968	2.68343	1.23225	0.00162089	0.0210692
TDG	ENSG00000139372	19.6551	2.68486	1.27082	0.000574061	0.0118498
IGKC	ENSG00000211592	147.369	2.68494	2.29539	0.00154268	0.0204661
SF3A1	ENSG00000099995	15.8717	2.68863	1.46429	0.00173963	0.0220822
TACC2	ENSG00000138162	30.4614	2.69225	1.32664	0.00285392	0.029247
PPP1R1A	ENSG00000135447	24.6035	2.69333	2.67683	0.00542527	0.0434407
LYRM7	ENSG00000186687	16.086	2.69472	1.35003	0.000551128	0.0115001
ZNF638	ENSG00000075292	28.3466	2.69831	1.11274	0.00153177	0.0204115
IRAG1	ENSG00000072952	27.5146	2.70301	1.59733	0.000341174	0.00843253
NUDT16	ENSG00000198585	26.8601	2.70554	1.78418	0.00512632	0.0417347
ABCE1	ENSG00000164163	12.5148	2.70666	1.09059	0.000983757	0.0161122
MNT	ENSG00000070444	30.0872	2.71066	1.68239	0.000627534	0.0124786
NA	ENSG00000273319	21.7296	2.71085	3.32043	0.00234015	0.0264493
GTPBP6	ENSG00000178605	84.4998	2.71374	2.0292	0.00439462	0.0377736
AKIRIN2	ENSG00000135334	12.4487	2.71734	2.27076	0.00272358	0.028363
MAGED4B	ENSG00000187243	24.7898	2.72082	1.7234	0.00105177	0.0168487
SLC25A27	ENSG00000153291	30.3809	2.72185	1.18857	0.00128777	0.0184739
SLC27A1	ENSG00000130304	25.987	2.72637	1.68987	0.00565994	0.0444451
ATP6V0E2	ENSG00000171130	18.3402	2.72653	1.64827	0.00541497	0.0433968
ABI2	ENSG00000138443	82.2356	2.73129	0.793322	3.93696e-05	0.00222887
AP3D1	ENSG00000065000	46.7507	2.73191	1.11132	0.000550967	0.0115001
FOXO1	ENSG00000150907	39.6934	2.73553	0.911901	0.000253982	0.00706131
CETN2	ENSG00000147400	41.8416	2.73729	1.06862	0.00081003	0.014141
ACACA	ENSG00000278540	19.1309	2.74492	1.65789	0.0055859	0.0441644
POLR2J	ENSG00000005075	10.0382	2.74508	1.68481	0.00596796	0.0459875
COA1	ENSG00000106603	12.9809	2.7477	1.64357	0.00533359	0.042859
ARL6	ENSG00000113966	9.27643	2.74917	1.42587	0.00328352	0.032031
TRAF3IP2	ENSG00000056972	41.5069	2.75341	1.9242	0.0049596	0.0406146
USP38	ENSG00000170185	20.2003	2.75938	1.2907	0.00142695	0.0197449
PML	ENSG00000140464	24.5118	2.76422	1.41996	0.00142384	0.0197449
ATP6AP2	ENSG00000182220	92.1788	2.76829	0.926002	1.15849e-05	0.000869636
NDUFAB1	ENSG00000004779	22.8385	2.77182	2.01364	0.000737595	0.0135443
USP22	ENSG00000124422	30.7765	2.77233	1.22429	0.00151071	0.0202809
FADS3	ENSG00000221968	39.3781	2.77751	2.26933	0.00133745	0.0188547
BRWD3	ENSG00000165288	8.7922	2.77985	1.35589	0.00308433	0.0307341
TMEM104	ENSG00000109066	15.6569	2.78011	4.58814	0.00258095	0.0277437
TNIK	ENSG00000154310	8.87718	2.78251	1.46923	0.00378768	0.0347289
PRRC2B	ENSG00000288701	49.5889	2.78946	1.21782	0.00154077	0.0204661
PTPRN2	ENSG00000155093	114.809	2.79644	1.32192	0.000614545	0.0123018
IER5	ENSG00000162783	34.921	2.79919	1.96994	0.000892047	0.0150479
ZNF236	ENSG00000130856	20.9609	2.80218	2.4994	0.00124982	0.0182766
LITAF	ENSG00000189067	141.586	2.80238	1.63108	0.000751353	0.0135668
NECTIN2	ENSG00000130202	34.7304	2.80996	1.43852	0.00222632	0.0257112
PIGX	ENSG00000163964	10.3402	2.81009	1.09739	0.000479083	0.0105724
BLCAP	ENSG00000166619	31.1462	2.81044	1.11553	0.000807203	0.014119
WSB2	ENSG00000176871	210.011	2.81377	1.53714	0.00024906	0.0069892
SHISA5	ENSG00000164054	74.2524	2.81478	1.22014	0.00122196	0.0181537
PFDN1	ENSG00000113068	23.665	2.81858	1.22056	0.00142654	0.0197449
MRC1	ENSG00000260314	38.5337	2.82563	1.79919	0.00177613	0.0222523
ZNF462	ENSG00000148143	76.4961	2.82955	1.53646	4.58816e-05	0.00244898
NA	ENSG00000232993	24.504	2.83198	2.16118	0.00486819	0.0402318
VPS53	ENSG00000141252	41.8076	2.83858	1.32223	0.00156103	0.0206487
CA8	ENSG00000178538	13.4183	2.84158	1.64866	0.00354161	0.0334061
IP6K2	ENSG00000068745	36.2118	2.84191	1.3074	0.000622725	0.012422
ASB1	ENSG00000065802	10.0338	2.84368	1.59611	0.00491725	0.0404148
LSM10	ENSG00000181817	6.97427	2.84387	1.88473	0.00566369	0.0444451
CHKB	ENSG00000100288	40.3555	2.84693	4.84545	0.000195794	0.00607598
UBE2A	ENSG00000077721	22.7297	2.85099	1.33926	0.00251841	0.0274647
ANKRD17	ENSG00000132466	337.11	2.85132	1.02582	0.000231661	0.00668847
ELAVL4	ENSG00000162374	27.1433	2.85134	1.75597	0.00246061	0.027084
PACS2	ENSG00000179364	39.852	2.85257	1.92646	0.00256802	0.0277038
ID3	ENSG00000117318	15.7641	2.85308	1.39751	0.000192517	0.0060425
PPFIBP2	ENSG00000166387	10.0885	2.85395	2.01768	0.00309121	0.0307558
SS18	ENSG00000141380	22.0226	2.85489	1.5213	0.00265045	0.027847
CIRBP	ENSG00000099622	1819.03	2.85915	2.01975	7.83488e-06	0.000672158
KIAA0232	ENSG00000170871	82.6606	2.86286	1.07194	0.00011157	0.00415029
MEIS3	ENSG00000105419	70.781	2.86869	1.56748	0.00131571	0.0186939
NBR1	ENSG00000188554	43.7955	2.87629	1.61601	0.000402642	0.00944531
NA	ENSG00000196295	42.0445	2.87631	1.14059	0.00100897	0.01645
SLC16A3	ENSG00000141526	20.8257	2.8843	2.80432	0.00128792	0.0184739
NRDE2	ENSG00000119720	24.1997	2.89144	2.29626	0.000651615	0.0126846
ICE2	ENSG00000128915	38.2883	2.89181	1.24399	0.000842114	0.01456
IRAK3	ENSG00000090376	7.4742	2.89503	2.15945	0.00632417	0.047792
NSUN4	ENSG00000117481	12.5655	2.89863	1.75239	0.00412994	0.0364017
ETNK1	ENSG00000139163	53.2502	2.90211	1.26036	0.000597535	0.0120977
OLFM1	ENSG00000130558	65.8319	2.90829	3.44595	0.00105304	0.0168487
CREB3	ENSG00000107175	11.5637	2.9103	1.64613	0.00381653	0.0347969
SUPT6H	ENSG00000109111	56.647	2.91874	3.63534	0.00160103	0.0209319
SNRPN	ENSG00000128739	43.8434	2.92423	1.21281	0.000206836	0.00620036
CDK13	ENSG00000065883	452.314	2.92483	0.985625	0.000197642	0.00609711
PHLDB2	ENSG00000144824	21.9985	2.93174	1.25136	0.00158316	0.0207585
BAIAP2	ENSG00000175866	39.0812	2.93524	1.28556	0.0010872	0.0171025
RBM42	ENSG00000126254	33.8863	2.93784	1.89089	0.00335364	0.0323443
MAPK10	ENSG00000109339	33.7543	2.94223	2.16197	0.0066244	0.0491942
SLC25A13	ENSG00000004864	11.8465	2.94343	2.48647	0.00471496	0.0394261
ARL3	ENSG00000138175	51.5253	2.94412	1.1384	0.000260147	0.00714453
USP13	ENSG00000058056	19.5693	2.9461	1.1089	0.000820787	0.0142734
DVL3	ENSG00000161202	30.8144	2.94657	1.09365	0.000712443	0.0132888
PASK	ENSG00000115687	5.88691	2.94975	1.5294	0.00425691	0.0370495
TOP3A	ENSG00000177302	35.8397	2.95396	2.15245	0.000633467	0.0125689
DDX24	ENSG00000089737	53.0955	2.97108	0.974565	0.000120814	0.00433582
EDNRA	ENSG00000151617	10.5887	2.97191	2.04809	0.00510706	0.0416329
PSME2	ENSG00000100911	15.7247	2.97485	1.78534	0.00394807	0.0354579
RBM6	ENSG00000004534	77.4685	2.97935	0.900129	1.00913e-05	0.000791648
KCNJ6	ENSG00000157542	46.1801	2.98562	1.57645	0.00263508	0.027847
NAGLU	ENSG00000108784	18.9703	2.98587	1.75484	0.000494697	0.0108424
MYO18A	ENSG00000196535	32.5035	2.98905	1.11318	0.000724506	0.0134287
AP4E1	ENSG00000081014	6.32338	2.99462	1.54316	0.00239301	0.0266456
SH3GL1	ENSG00000141985	49.1697	3.00345	2.48365	0.00295586	0.0298307
PDLIM3	ENSG00000154553	42.6068	3.00397	1.39293	0.000471836	0.010569
PLAT	ENSG00000104368	40.34	3.01131	2.16585	0.00158002	0.0207476
SNAPC4	ENSG00000165684	230.888	3.01447	2.39379	0.00295624	0.0298307
SYT5	ENSG00000129990	39.6393	3.01848	2.50591	0.00131479	0.0186939
DCAF11	ENSG00000100897	67.6424	3.02212	1.50344	0.00189006	0.0232591
BCL7B	ENSG00000106635	10.8557	3.02922	1.55482	0.00199479	0.0239269
VPS37A	ENSG00000155975	13.1628	3.03462	1.36649	0.00195599	0.0237294
AOC3	ENSG00000131471	6.33176	3.0357	1.90976	0.0046054	0.0387985
NA	ENSG00000234771	16.4	3.04046	2.08387	0.00130663	0.0186828
RIGI	ENSG00000107201	14.294	3.04657	2.75355	0.00233473	0.0264423
VAMP3	ENSG00000049245	33.5545	3.04789	1.67306	0.000962102	0.0159276
FAXDC2	ENSG00000170271	24.8893	3.04844	2.17132	0.00451002	0.0383536
PISD	ENSG00000241878	11.8471	3.04874	1.36881	0.00135568	0.0190515
PLXDC1	ENSG00000161381	43.5629	3.0493	1.90151	0.00439103	0.0377736
FBXO9	ENSG00000112146	72.177	3.0574	1.05069	3.02321e-05	0.00182772
NCOA3	ENSG00000124151	16.5892	3.06944	1.11406	0.000198446	0.00610103
FAM135A	ENSG00000082269	25.5027	3.07035	1.32038	0.000966865	0.0159515
NIP7	ENSG00000132603	20.2593	3.07368	1.59767	0.00248456	0.0272274
CAD	ENSG00000084774	88.141	3.08836	1.91015	3.24584e-06	0.000360969
CCNT1	ENSG00000129315	53.6618	3.09448	1.17284	0.000411354	0.00947691
PNPLA8	ENSG00000135241	8.78504	3.09596	1.2082	0.000776303	0.0137403
SKI	ENSG00000157933	104.998	3.10049	1.41731	0.00011382	0.00416663
LAMA4	ENSG00000112769	17.5683	3.10094	1.85938	0.00434212	0.0375254
ARAP2	ENSG00000047365	8.46681	3.1066	2.23113	0.00315354	0.0311998
SAFB	ENSG00000160633	321.386	3.11001	1.02507	0.000764561	0.0136633
BAIAP3	ENSG00000007516	62.3923	3.11877	3.2333	0.00122328	0.0181537
BEX4	ENSG00000102409	35.5425	3.11926	1.54087	0.000993095	0.0162356
RRAGC	ENSG00000116954	28.8924	3.12509	1.63	0.000804191	0.0140937
NA	ENSG00000228061	97.7315	3.1261	1.81567	0.00366618	0.0340815
CEBPZOS	ENSG00000218739	62.3744	3.12653	1.55242	0.000203725	0.00615629
CABIN1	ENSG00000099991	60.5871	3.13283	1.45396	0.00147659	0.0200781
PPP1R12A	ENSG00000058272	18.3027	3.14591	1.01538	0.00300534	0.0302144
PPP1R12B	ENSG00000077157	18.9122	3.14736	1.65527	0.00282796	0.0290802
PPP6R2	ENSG00000100239	235.136	3.1495	1.23788	0.000502643	0.0108842
SRP68	ENSG00000167881	23.1929	3.15036	1.61175	0.000680283	0.0130106
WDR37	ENSG00000047056	16.967	3.15457	1.1844	0.000682088	0.0130175
RALGPS1	ENSG00000136828	27.2101	3.15876	1.32095	0.00121871	0.0181457
PPP1R11	ENSG00000204619	23.6369	3.16183	1.38176	0.00115674	0.0175673
GLYR1	ENSG00000140632	35.994	3.16198	0.812465	0.00605049	0.0463853
PIH1D1	ENSG00000104872	12.9575	3.16412	1.4123	0.000936074	0.0156441
ELOVL6	ENSG00000170522	25.1639	3.16495	1.94109	0.00230884	0.0262933
ZNF8	ENSG00000278129	47.8762	3.165	1.63839	0.00031453	0.00804912
USB1	ENSG00000103005	40.2064	3.16592	1.40192	0.000847487	0.014569
BOD1	ENSG00000145919	55.6029	3.16729	0.85456	2.23061e-05	0.00147745
IFITM2	ENSG00000185201	43.3121	3.17146	1.06746	0.00020856	0.00620036
FN1	ENSG00000115414	938.164	3.18074	1.82509	1.35863e-05	0.000995005
TMEM94	ENSG00000177728	19.131	3.18433	1.50998	0.000974693	0.0160132
SLC19A1	ENSG00000173638	42.7611	3.18512	1.39342	0.000643232	0.0126495
ARPC3	ENSG00000111229	42.9048	3.18565	0.983142	1.95362e-05	0.00132317
TUFT1	ENSG00000143367	119.56	3.19033	2.25636	0.00191183	0.0233304
NRP2	ENSG00000118257	7.49682	3.19039	2.00112	0.00384881	0.0349145
AP1M1	ENSG00000072958	28.067	3.19046	2.08719	0.00182163	0.0226647
NA	ENSG00000280138	38.4862	3.19522	1.70901	0.000477442	0.0105724
IRF1	ENSG00000125347	11.1147	3.20405	1.64091	0.00376797	0.0345992
ZFYVE26	ENSG00000072121	18.848	3.20825	1.70508	0.00420709	0.0367591
ZNF891	ENSG00000214029	18.5214	3.21183	1.40799	0.000879002	0.0148556
HLF	ENSG00000108924	41.3201	3.21734	1.37938	0.00105132	0.0168487
MIR3936HG	ENSG00000233006	23.7297	3.22761	3.21732	0.00459533	0.0387591
TSC2	ENSG00000103197	168.438	3.23161	2.13469	0.00019388	0.00604316
PIK3C2B	ENSG00000133056	32.7547	3.24006	2.11344	0.00351174	0.0332577
RPS6KA3	ENSG00000177189	16.1269	3.24516	1.21542	0.000562643	0.011696
PIEZO1	ENSG00000103335	37.9289	3.24927	1.75666	5.63246e-05	0.0027992
DACH1	ENSG00000276644	15.5406	3.24943	1.61398	0.00212644	0.0248967
NA	ENSG00000283196	103.367	3.2504	3.72688	0.000711906	0.0132888
NA	ENSG00000288681	35.7676	3.25043	2.62822	0.000662348	0.0127761
VPS37B	ENSG00000139722	17.3992	3.25326	2.07625	0.0029834	0.0300273
CEP97	ENSG00000182504	7.97807	3.26433	1.90264	0.00649982	0.0485895
XRCC6	ENSG00000196419	63.541	3.26675	1.51124	0.00079595	0.0139765
RBM19	ENSG00000122965	16.6356	3.26862	1.5525	0.000410773	0.00947691
C2CD4A	ENSG00000198535	11.3361	3.28378	3.3211	0.00421152	0.036761
TENT5A	ENSG00000112773	102.521	3.2842	1.3512	0.000102114	0.003982
SNHG11	ENSG00000174365	27.2144	3.28603	1.97539	0.00116022	0.0175673
ERCC1	ENSG00000012061	40.3207	3.28902	1.62184	0.000109017	0.0041089
STARD7	ENSG00000084090	181.938	3.29169	1.59701	0.000324641	0.00819149
LINC01089	ENSG00000212694	75.3456	3.29209	1.78738	0.00390734	0.0351622
NT5DC3	ENSG00000111696	27.4028	3.29794	1.76428	0.00257452	0.0277407
LYST	ENSG00000143669	13.2392	3.30027	1.38127	0.000963362	0.0159276
RANGRF	ENSG00000108961	21.179	3.30484	1.91742	0.00175157	0.0221293
EPB41L3	ENSG00000082397	13.9784	3.30987	1.86886	0.00183836	0.0227785
MED10	ENSG00000133398	8.09963	3.31122	1.19645	0.000464185	0.0104796
ZNF142	ENSG00000115568	11.7294	3.3117	1.66537	0.00238159	0.0266171
DICER1	ENSG00000100697	84.0743	3.31276	0.628438	9.151e-05	0.00376403
PTPN1	ENSG00000196396	38.3618	3.31601	1.12594	0.000274727	0.0073653
TRAF3	ENSG00000131323	11.0986	3.32158	1.87806	0.0030683	0.0306293
GUF1	ENSG00000151806	13.2129	3.3253	2.0317	0.00235697	0.0265395
KLHL18	ENSG00000114648	14.6917	3.32581	2.05949	0.000740238	0.0135443
PHF20L1	ENSG00000129292	24.935	3.33619	1.6951	0.000646161	0.0126535
GOLGA7B	ENSG00000155265	842.017	3.33821	1.40853	5.89589e-05	0.002842
GPSM2	ENSG00000121957	8.06327	3.34058	1.74194	0.00316879	0.0311998
TRNAU1AP	ENSG00000180098	9.85141	3.34154	1.68127	0.00320227	0.0313885
TIMM8B	ENSG00000150779	63.3263	3.34403	2.17288	0.00256404	0.0277038
ZNF335	ENSG00000198026	53.4487	3.34606	1.33825	0.000436681	0.00995855
ANKRD44	ENSG00000065413	16.5341	3.35425	1.60572	0.00190942	0.0233304
FMN2	ENSG00000155816	34.6593	3.35488	1.57302	0.00149091	0.0201653
NA	ENSG00000225138	36.4007	3.36675	2.49148	0.000402591	0.00944531
ZBTB37	ENSG00000185278	24.738	3.37008	1.71918	0.00195726	0.0237294
DENND2D	ENSG00000162777	17.5189	3.37677	2.39396	0.00227531	0.026067
NCBP2	ENSG00000114503	60.9973	3.38274	1.3848	0.000635806	0.0125876
TNPO3	ENSG00000064419	26.4297	3.38323	2.50657	0.00142027	0.0197449
SUGT1	ENSG00000165416	64.038	3.38546	1.32621	0.000405547	0.00946052
ATG7	ENSG00000197548	35.3345	3.39627	1.82281	0.000382842	0.00917191
MTG2	ENSG00000101181	66.9111	3.39737	2.6706	5.9017e-05	0.002842
RAB11FIP3	ENSG00000090565	174.074	3.399	2.40638	0.000280497	0.00745343
UBR5	ENSG00000104517	25.1023	3.40013	1.17412	0.000208476	0.00620036
COBL	ENSG00000106078	15.7073	3.40131	1.72251	0.0013238	0.0187792
LSS	ENSG00000160285	87.4835	3.4043	1.70793	0.000955403	0.0158787
MYPOP	ENSG00000176182	12.2778	3.40671	1.66244	0.0010568	0.0168745
KANTR	ENSG00000232593	23.2165	3.40828	1.80198	0.0023981	0.0266457
MTA2	ENSG00000149480	177.797	3.41754	1.33352	0.000204344	0.00615629
PAIP2	ENSG00000120727	14.5899	3.42192	1.65411	0.000111839	0.00415029
CDK5RAP2	ENSG00000136861	44.2765	3.42382	2.35187	0.000287185	0.0075864
TIAM1	ENSG00000156299	12.354	3.42533	1.6709	0.00215791	0.025051
CDC42BPB	ENSG00000198752	140.045	3.42898	0.716286	3.76299e-08	7.70386e-06
RECQL5	ENSG00000108469	13.6278	3.43242	2.88832	0.00121695	0.0181457
NA	ENSG00000271380	21.3945	3.43286	1.57769	0.000685747	0.0130556
R3HDM1	ENSG00000048991	21.5745	3.43529	1.6384	0.000686983	0.0130556
UPF3B	ENSG00000125351	5.91244	3.43575	1.93985	0.00252228	0.0274736
SLC43A2	ENSG00000167703	104.613	3.4362	1.50854	0.000595441	0.0120977
ZNF618	ENSG00000157657	94.3023	3.43754	1.54658	0.000737688	0.0135443
VAT1	ENSG00000108828	52.8831	3.44234	0.986734	1.38312e-06	0.000177987
AKR1C3	ENSG00000196139	471.072	3.44623	1.87402	0.0013111	0.0186939
BBX	ENSG00000114439	1030.13	3.44682	1.47672	9.97637e-05	0.00392433
ATXN3	ENSG00000066427	109.441	3.44898	1.32016	0.000160722	0.00534237
PFN2	ENSG00000070087	253.522	3.4552	0.937478	1.2377e-05	0.000913869
CERT1	ENSG00000113163	47.8228	3.45641	1.34457	0.000132309	0.00460171
SHMT1	ENSG00000176974	20.2965	3.46292	1.6099	0.000163784	0.00539118
TOR1B	ENSG00000136816	10.1874	3.46935	1.81062	0.00242938	0.0267856
ZNF512B	ENSG00000196700	63.3355	3.47052	1.79013	0.000400985	0.00944531
KMT2B	ENSG00000272333	727.242	3.47308	1.13175	5.692e-06	0.000531478
SRGAP3	ENSG00000196220	9.41372	3.47752	2.0422	0.00674864	0.0494685
IGFBP3	ENSG00000146674	277.288	3.47911	1.49137	8.24941e-05	0.00344031
BCL3	ENSG00000069399	9.77751	3.48457	1.58682	0.00126475	0.0183755
CDKN2AIP	ENSG00000168564	18.585	3.48976	1.38179	0.000286246	0.00758384
BLMH	ENSG00000108578	21.8523	3.49513	1.8973	0.000153597	0.00516271
PTCD3	ENSG00000132300	212.211	3.49975	0.999366	1.61155e-05	0.00112533
USP36	ENSG00000055483	66.0373	3.50075	2.33575	0.000584098	0.0119853
PGLS	ENSG00000130313	12.4251	3.50149	2.51233	0.00271385	0.0283272
NTM	ENSG00000182667	13.3743	3.50674	2.1253	0.00197542	0.0238854
GRIK2	ENSG00000164418	12.85	3.50985	2.60425	0.00351481	0.0332577
OTUD3	ENSG00000169914	13.9448	3.51018	1.28217	0.000321113	0.00817115
RTTN	ENSG00000176225	10.595	3.51132	1.60145	0.00207392	0.0245925
XPO6	ENSG00000169180	25.745	3.51356	1.27897	0.000359504	0.00872887
ZNG1A	ENSG00000172785	32.0769	3.51384	1.53913	2.93053e-05	0.00178366
PTMS	ENSG00000159335	21.963	3.51548	1.04018	6.78848e-05	0.00308842
ANXA1	ENSG00000135046	17.9282	3.51811	1.33566	0.000466624	0.0105084
AP4M1	ENSG00000221838	12.5294	3.51975	1.62679	0.00110379	0.0171726
SCAMP2	ENSG00000140497	101.722	3.52027	1.2761	0.00020164	0.00613641
SUN2	ENSG00000100242	33.0223	3.5236	2.52947	0.000787303	0.0138516
USP33	ENSG00000077254	11.6528	3.53112	1.4362	0.000975936	0.0160132
ALG8	ENSG00000159063	17.974	3.54241	1.78549	0.0017187	0.0218983
RGPD5	ENSG00000015568	106.61	3.55489	1.02997	4.2528e-05	0.00235026
ZEB2	ENSG00000169554	101.824	3.55543	1.37471	0.000327378	0.00823748
TMEM19	ENSG00000139291	20.9304	3.56246	1.54787	0.000407491	0.00946052
MIR4458HG	ENSG00000247516	6.26902	3.56401	1.81567	0.00278828	0.0288368
INPPL1	ENSG00000165458	28.7041	3.56703	1.36287	0.000341682	0.00843253
CLSTN2	ENSG00000158258	14.7941	3.5675	1.66568	0.00102508	0.0166377
NOP56	ENSG00000101361	6.81771	3.56925	1.91931	0.00336436	0.032413
NAB2	ENSG00000166886	9.90203	3.5778	1.68469	0.000746469	0.0135443
JTB	ENSG00000143543	2829.35	3.57969	0.947143	6.63393e-06	0.000597585
HDGFL3	ENSG00000166503	98.8873	3.58345	1.2015	0.000162619	0.00538556
ARL17A	ENSG00000228696	22.1754	3.58437	1.50306	0.00397221	0.0355682
IFT172	ENSG00000138002	26.7317	3.59061	1.73823	0.000833565	0.0144399
IFI44L	ENSG00000137959	21.5425	3.59265	2.68226	0.00128332	0.0184739
TMEM74B	ENSG00000125895	8.03731	3.59446	2.09533	0.0036167	0.0338662
EPS8L2	ENSG00000177106	52.6186	3.599	1.65892	0.00106179	0.0168986
SUSD4	ENSG00000143502	23.7385	3.60575	2.49206	0.00115019	0.0175315
MRPS18B	ENSG00000204568	43.3895	3.61211	2.54602	0.001605	0.0209534
MGAT5	ENSG00000152127	30.6977	3.62135	1.30702	7.50246e-05	0.00328069
KXD1	ENSG00000105700	31.8293	3.62383	1.33241	6.47139e-05	0.00298945
TTC19	ENSG00000011295	20.8976	3.62547	1.12657	9.54638e-05	0.00385622
F10	ENSG00000126218	39.5048	3.63053	2.33055	0.00150114	0.0202234
NIPAL3	ENSG00000001461	14.5278	3.6339	1.28714	0.000217313	0.00638264
RGL3	ENSG00000205517	46.7208	3.63466	2.20311	0.000250799	0.00701615
PDLIM4	ENSG00000131435	10.4605	3.6373	1.96683	0.00196711	0.0238169
PANK2	ENSG00000125779	28.6441	3.63778	1.42801	0.000690089	0.013087
RBL2	ENSG00000103479	14.1745	3.63858	2.1368	0.00201217	0.0241033
FAM114A1	ENSG00000197712	17.187	3.64396	1.33405	0.000301952	0.00789827
FBXL7	ENSG00000183580	6.60669	3.64416	2.18141	0.00258816	0.0277549
PLA2G4C	ENSG00000105499	11.7504	3.64449	1.58881	0.000302498	0.00789827
COLCA1	ENSG00000196167	15.9104	3.6533	2.15077	0.00315556	0.0311998
NA	ENSG00000287908	5.80324	3.65598	1.50806	0.000532419	0.0112806
CPEB1	ENSG00000214575	559.001	3.66205	1.78651	0.000184541	0.00585332
MLLT3	ENSG00000171843	9.8684	3.66889	1.86861	0.00103718	0.0167436
ZNF266	ENSG00000174652	57.1361	3.67829	1.35197	6.43145e-05	0.00298632
FBXO31	ENSG00000103264	21.9965	3.68244	2.10089	0.000723835	0.0134287
GNB3	ENSG00000111664	66.7687	3.68745	1.52956	0.000147481	0.00501323
NA	ENSG00000224032	26.1057	3.6881	1.71736	0.000924838	0.0155428
JAK2	ENSG00000096968	11.2538	3.69175	1.76539	0.00146385	0.0200523
TECPR2	ENSG00000196663	14.0927	3.69981	1.44592	0.000611393	0.0122735
RNF2	ENSG00000121481	16.8854	3.70414	1.17183	0.00011615	0.00421629
FMN1	ENSG00000248905	24.3494	3.70464	2.96368	0.000141499	0.00488363
INTS11	ENSG00000127054	59.7987	3.71348	1.18538	4.04125e-06	0.000420423
PLD3	ENSG00000105223	31.3963	3.71699	1.82167	0.0015749	0.0207408
ATP2A3	ENSG00000074370	808.88	3.7174	1.4826	0.00033199	0.00828412
EFHC1	ENSG00000096093	24.0159	3.71823	0.964446	4.88202e-06	0.000488636
ZEB1	ENSG00000148516	36.8237	3.72719	0.959844	8.6676e-06	0.00071631
CKS2	ENSG00000123975	25.4612	3.73021	2.78737	0.00329627	0.032031
SNX29	ENSG00000048471	39.5532	3.73415	1.65785	0.000164747	0.0053965
EZH1	ENSG00000108799	20.2719	3.7344	1.62836	0.00107582	0.0170871
TM4SF4	ENSG00000169903	1852.22	3.73477	1.10055	2.82822e-05	0.00174498
KANK1	ENSG00000107104	59.9182	3.73545	1.46528	0.00431981	0.0374503
CCL21	ENSG00000137077	14.5018	3.7481	3.94434	0.000529841	0.0112566
PSMB9	ENSG00000240065	11.4181	3.75097	1.61947	0.000262668	0.00715585
NA	ENSG00000226445	165.413	3.76114	2.28517	2.36436e-07	4.34656e-05
LINC00926	ENSG00000247982	6.55642	3.77941	3.10747	0.00239098	0.0266456
SFSWAP	ENSG00000061936	33.4741	3.78604	1.53886	0.000679781	0.0130106
FBXL2	ENSG00000153558	8.28231	3.78713	2.20325	0.00221524	0.025649
ZNF500	ENSG00000103199	38.0143	3.78908	1.86496	0.000864175	0.0148151
SNRPB	ENSG00000125835	41.1845	3.7984	1.28307	0.000513315	0.0109572
STAT5A	ENSG00000126561	33.5419	3.80229	2.63894	0.000341034	0.00843253
HNF4A	ENSG00000101076	53.5755	3.82076	2.14543	0.000201618	0.00613641
STAB1	ENSG00000010327	32.3041	3.82267	1.52556	0.000594984	0.0120977
SCAPER	ENSG00000140386	11.0605	3.82949	1.99183	0.000871012	0.0148151
PGS1	ENSG00000087157	5.84494	3.83352	2.36831	0.00666406	0.0493592
SAMD9L	ENSG00000177409	9.39991	3.84309	4.31735	0.0023763	0.0266171
GPX4	ENSG00000167468	27.6279	3.85039	1.13428	0.0057782	0.0450259
H2AX	ENSG00000188486	13.7443	3.85438	1.70598	5.68665e-05	0.0027992
EDC3	ENSG00000179151	18.7543	3.86539	1.68577	0.00124171	0.0182766
NAP1L2	ENSG00000186462	11.9778	3.86802	1.50785	0.000302401	0.00789827
PFAS	ENSG00000178921	10.1422	3.86957	1.80609	0.00147617	0.0200781
IGLC2	ENSG00000211677	31.5355	3.87296	2.22767	0.00128007	0.0184739
RIMBP2	ENSG00000060709	37.2216	3.87678	1.49077	0.000869385	0.0148151
NA	ENSG00000131797	50.8705	3.89574	1.81497	0.00115606	0.0175673
CIITA	ENSG00000179583	34.4982	3.89652	2.37023	0.000372192	0.00898848
MICAL2	ENSG00000133816	15.9703	3.89739	1.73207	0.000498872	0.0108547
SUPT7L	ENSG00000119760	9.55004	3.89814	1.8253	0.00145102	0.0199554
CREM	ENSG00000095794	14.6589	3.90046	1.54527	0.000496628	0.0108516
PAM	ENSG00000145730	374.859	3.90306	1.17178	5.18341e-06	0.000502066
RNF115	ENSG00000265491	70.4676	3.90322	1.22001	1.47557e-05	0.00105491
REV3L	ENSG00000009413	19.7163	3.91796	1.40604	0.000421744	0.00966685
AGAP1	ENSG00000157985	30.2316	3.91845	1.39968	9.93154e-05	0.00392433
NA	ENSG00000263986	15.4267	3.91965	1.92923	0.0010856	0.0171025
BCR	ENSG00000186716	20.9889	3.92807	2.00256	0.00365688	0.0340654
CATSPER2	ENSG00000166762	7.80614	3.93545	1.96093	0.00157002	0.0207068
RUNX1	ENSG00000159216	32.6534	3.94414	1.67818	0.000323121	0.00817606
RASGEF1B	ENSG00000138670	13.0875	3.94609	1.78122	0.000445698	0.010113
MAP4K2	ENSG00000168067	16.5448	3.95636	2.59344	0.000741209	0.0135443
RGS17	ENSG00000091844	17.3767	3.95673	1.75687	0.000497524	0.0108516
SLC16A9	ENSG00000165449	54.8322	3.96291	1.45395	0.000306213	0.00794917
RTL8C	ENSG00000134590	60.9637	3.98318	1.12797	2.3905e-05	0.00152721
LAPTM5	ENSG00000162511	45.8573	3.99199	2.32765	0.000119427	0.00430318
PRAF2	ENSG00000243279	29.9474	3.99246	1.81791	0.000264788	0.00716278
TNIP2	ENSG00000168884	18.7838	3.99399	2.11664	0.000331946	0.00828412
CCDC3	ENSG00000151468	15.2881	3.99983	3.04036	0.00153169	0.0204115
NCKIPSD	ENSG00000213672	14.0686	4.00846	3.13607	0.0062009	0.0472569
ABCF1	ENSG00000204574	8.46923	4.01725	1.94807	0.00515074	0.0418209
TRIM24	ENSG00000122779	102.615	4.01858	1.86109	7.79673e-05	0.00335821
VBP1	ENSG00000155959	18.6754	4.01909	2.01723	0.000145222	0.00499297
FXR2	ENSG00000129245	34.3689	4.02447	1.75653	0.000247716	0.00697321
ARHGEF40	ENSG00000165801	19.2507	4.02517	2.11659	0.000717122	0.0133468
YIPF2	ENSG00000130733	87.3443	4.02752	1.27829	9.38108e-05	0.00382375
GIT1	ENSG00000108262	43.3731	4.03525	2.32458	0.0005358	0.0113032
NAT14	ENSG00000090971	61.3768	4.04539	1.40332	0.000126152	0.00445638
POM121C	ENSG00000272391	79.3519	4.0456	1.00129	6.12013e-06	0.000562553
CC2D1B	ENSG00000154222	17.5786	4.05068	1.96677	0.00147903	0.0200781
DCUN1D4	ENSG00000109184	176.941	4.06018	1.60328	9.68079e-05	0.00386898
LRP10	ENSG00000197324	44.8832	4.07294	1.12051	5.34813e-06	0.00051251
PPDPF	ENSG00000125534	48.9248	4.08046	1.26993	3.44421e-05	0.00201464
ZNF3	ENSG00000166526	20.5389	4.08195	1.68462	0.000742779	0.0135443
PLEKHG3	ENSG00000126822	123.739	4.0839	1.61516	0.000152308	0.00513853
SEPTIN9	ENSG00000184640	134.373	4.08544	1.17129	4.99503e-06	0.000494453
TMOD2	ENSG00000128872	16.9778	4.09996	1.20293	2.922e-05	0.00178366
DGKG	ENSG00000058866	9.19506	4.10193	2.11258	0.00175461	0.0221366
CACNA2D1	ENSG00000153956	36.4709	4.10552	1.4511	4.10528e-05	0.00229692
TIMM10B	ENSG00000132286	19.7224	4.10564	2.07819	0.001246	0.0182766
ZNF333	ENSG00000160961	14.5637	4.13183	1.44467	0.000262942	0.00715585
MPHOSPH9	ENSG00000051825	37.8902	4.13472	1.44249	0.000129366	0.00451819
ITPR1	ENSG00000150995	37.371	4.13822	1.16461	1.14488e-05	0.000866648
RPL17P18	ENSG00000234742	23.8154	4.13862	2.38211	7.39949e-05	0.00325144
VPS8	ENSG00000156931	30.0762	4.13983	1.30908	7.99177e-05	0.00338585
SORBS3	ENSG00000120896	107.509	4.14347	1.51452	0.000244058	0.00691343
NPIPA1	ENSG00000183426	25.3723	4.14916	2.02675	0.000168264	0.00542864
ZNF761	ENSG00000160336	6.89111	4.1638	1.59768	0.000522311	0.0111229
EME2	ENSG00000197774	61.7121	4.17578	1.65775	2.37671e-05	0.00152721
ECHS1	ENSG00000127884	25.6685	4.18623	1.95719	0.00400798	0.0357111
LIF	ENSG00000128342	6.9344	4.20502	2.33752	0.00463452	0.0389075
LANCL2	ENSG00000132434	9.33035	4.23845	2.44702	0.00346625	0.0329367
NA	ENSG00000184208	25.0561	4.24639	1.93474	0.00103248	0.0167277
NA	ENSG00000279814	11.0001	4.25042	3.41175	0.000331813	0.00828412
S100A10	ENSG00000197747	566.542	4.26479	0.994774	1.71366e-07	3.28439e-05
CPPED1	ENSG00000103381	6.92873	4.27161	1.54063	0.000233605	0.00672304
SHPRH	ENSG00000146414	21.0921	4.27338	1.89908	0.00177515	0.0222523
KDM2B	ENSG00000089094	40.5093	4.2742	1.26609	3.62196e-05	0.00209145
SRRT	ENSG00000087087	52.2131	4.29915	1.20744	1.11343e-05	0.000849983
RASA4	ENSG00000105808	22.9638	4.30808	3.66283	0.00189696	0.0232835
GCNT1	ENSG00000187210	20.7458	4.30909	1.35976	3.80314e-05	0.00216827
ARX	ENSG00000004848	120.95	4.3137	2.30833	0.000585463	0.011986
USP48	ENSG00000090686	27.4877	4.31695	1.17125	1.94058e-05	0.00132317
NAPB	ENSG00000125814	119.61	4.3175	1.44179	3.25662e-05	0.00194276
MED22	ENSG00000148297	16.9869	4.33662	3.09168	0.00169154	0.0216748
CD99L2	ENSG00000102181	27.5082	4.33664	1.55334	0.00404452	0.0359616
ADCK2	ENSG00000133597	19.9889	4.33773	2.28777	0.00275639	0.028637
ISCA2	ENSG00000165898	17.8465	4.33788	2.22514	0.000322521	0.00817606
CRMP1	ENSG00000072832	17.4292	4.3563	1.84284	0.000477336	0.0105724
NOTCH3	ENSG00000074181	19.2816	4.3577	1.45261	0.00477941	0.0397534
CPLANE1	ENSG00000197603	33.975	4.35883	1.80197	0.000305181	0.00794529
ANKRD28	ENSG00000206560	64.4767	4.3599	1.33724	1.01944e-05	0.000791648
NA	ENSG00000106133	190.687	4.3622	1.49431	7.66311e-05	0.00333475
HEXA	ENSG00000213614	136.041	4.37573	1.80465	4.53219e-06	0.000458718
RASL12	ENSG00000103710	16.0924	4.38583	2.16276	0.000873316	0.0148151
APBB1	ENSG00000166313	31.0273	4.3882	2.70109	0.000178132	0.00568083
NXN	ENSG00000167693	15.955	4.39604	2.14999	0.00175946	0.0221668
KIAA1217	ENSG00000120549	74.7454	4.40124	1.98536	7.81284e-06	0.000672158
HSF4	ENSG00000102878	30.4666	4.40302	2.17114	0.000871699	0.0148151
BAG6	ENSG00000204463	26.867	4.40372	1.82169	0.00577276	0.0450225
RBP4	ENSG00000138207	77.3067	4.40434	3.06002	0.000747284	0.0135443
ARHGAP45	ENSG00000180448	12.0997	4.41404	3.32515	0.00370802	0.0342558
PPP2R3C	ENSG00000092020	8.7759	4.42073	2.17494	0.000865484	0.0148151
MED29	ENSG00000063322	7.90453	4.42809	1.7296	0.000222684	0.00649172
RUFY1	ENSG00000176783	13.5904	4.42827	1.68225	0.000178472	0.00568083
PYROXD2	ENSG00000119943	7.66049	4.43314	2.73126	0.000768079	0.0136633
RHOJ	ENSG00000126785	25.4085	4.43371	1.98641	0.000352243	0.0086223
GTPBP3	ENSG00000130299	12.8477	4.45516	2.1333	0.00453645	0.0384063
ADORA2A	ENSG00000128271	21.3972	4.45695	2.21509	0.00180885	0.022562
MMRN1	ENSG00000138722	11.1309	4.46312	1.63962	0.000193522	0.00604316
ZNF512	ENSG00000243943	25.597	4.46929	1.79317	0.00133813	0.0188547
SGIP1	ENSG00000118473	23.7461	4.47526	1.93133	0.000644554	0.0126495
REC8	ENSG00000100918	12.9833	4.47853	2.48482	0.00213218	0.0248967
MAP7D3	ENSG00000129680	12.9777	4.48415	2.38893	0.00155409	0.0205871
DCAF4	ENSG00000119599	27.8591	4.49429	1.55462	2.53948e-05	0.00158858
NA	ENSG00000251615	29.6814	4.49477	1.76965	0.000127748	0.00449514
KCTD10	ENSG00000110906	21.3147	4.52157	1.47165	0.0028927	0.0294815
RTF2	ENSG00000022277	14.9293	4.52409	1.33949	5.68515e-05	0.0027992
PIK3IP1	ENSG00000100100	25.9717	4.52418	1.56877	0.000122867	0.00437465
SEZ6L	ENSG00000100095	136.941	4.52892	1.57884	4.17627e-05	0.00232221
CCDC40	ENSG00000141519	18.1054	4.53026	3.99299	7.2862e-29	5.46951e-26
NA	ENSG00000200488	16.1842	4.55981	1.67783	0.00632152	0.047792
SCN2A	ENSG00000136531	17.8671	4.5795	2.94405	0.00365638	0.0340654
POU6F2	ENSG00000106536	14.6507	4.58066	2.87239	0.00379365	0.0347289
STING1	ENSG00000184584	10.9674	4.58395	2.3334	0.00104762	0.0168487
LCMT2	ENSG00000168806	9.83342	4.59592	1.96421	0.000444553	0.0101124
SQOR	ENSG00000137767	57.2236	4.59824	1.42178	1.1921e-05	0.000887472
IGFBPL1	ENSG00000137142	8.03464	4.61374	4.16739	0.00684052	0.0499195
SLC4A8	ENSG00000050438	41.5082	4.66131	1.51345	2.513e-05	0.00158654
CDC27	ENSG00000004897	12.8499	4.66266	1.55038	7.82887e-05	0.00335821
RASGRF1	ENSG00000058335	39.8762	4.66427	2.61872	0.000703278	0.0132257
APOH	ENSG00000091583	75.8785	4.66904	3.05271	0.00159798	0.0209223
TMEM45B	ENSG00000151715	6.36228	4.66998	3.55205	0.00531955	0.0428063
DHRS7B	ENSG00000109016	11.4811	4.68003	1.70728	0.000212698	0.00630259
PDK3	ENSG00000067992	173.674	4.68141	1.25749	1.50084e-06	0.000187772
PRKCH	ENSG00000027075	6.94747	4.68409	2.96634	0.00309333	0.0307558
ATP5F1E	ENSG00000124172	98.1401	4.68534	1.27045	9.13364e-06	0.000741224
P2RX4	ENSG00000135124	290.713	4.70474	1.57679	9.95355e-06	0.000791648
PMPCA	ENSG00000165688	11.5566	4.72501	2.66599	0.00174049	0.0220822
UQCC6	ENSG00000204954	37.4631	4.75582	2.63257	0.00136264	0.0191194
C1S	ENSG00000182326	80.2942	4.77635	1.56236	1.0297e-06	0.000144931
CSNK1D	ENSG00000141551	41.5831	4.78258	1.77988	2.6315e-06	0.000303905
NR2F2-AS1	ENSG00000247809	11.8894	4.80909	1.93562	0.000385581	0.00921304
HEPH	ENSG00000089472	19.3594	4.82495	3.31827	0.00213103	0.0248967
TAF8	ENSG00000137413	86.3269	4.84623	1.68744	0.000105098	0.0040274
PPP1R3B	ENSG00000173281	6.69945	4.86363	1.91282	0.000134119	0.0046467
TSHZ3	ENSG00000121297	19.2359	4.87151	2.83069	0.00246689	0.027084
SMG5	ENSG00000198952	16.5399	4.87687	2.36808	0.00116231	0.0175673
LOXL4	ENSG00000138131	41.6469	4.89022	2.1478	0.000229174	0.00665936
ESR1	ENSG00000091831	8.63034	4.89165	4.15625	0.00571446	0.0447616
DUSP18	ENSG00000167065	107.148	4.91281	1.77788	9.7068e-05	0.00386898
COPB2-DT	ENSG00000248932	8.30945	4.91694	3.44066	0.00503849	0.0412231
IRX2	ENSG00000170561	166.573	4.917	1.65477	5.14931e-05	0.00265057
IGF2	ENSG00000167244	113.922	4.93735	2.87162	0.00177598	0.0222523
ZYX	ENSG00000159840	20.7813	4.95154	2.07933	0.000400516	0.00944531
DAAM1	ENSG00000100592	189.485	4.96274	0.970466	3.15909e-08	6.94074e-06
EXOC3	ENSG00000180104	183.238	4.973	1.52932	4.68492e-05	0.00248246
LAMTOR4	ENSG00000188186	194.575	4.9972	1.3009	8.31624e-07	0.000122808
MAK	ENSG00000111837	18.6167	4.99803	1.96334	0.00181087	0.022562
IQSEC3	ENSG00000120645	26.7357	4.99863	2.78825	0.00199098	0.023913
TNC	ENSG00000041982	11.3892	5.03814	2.09311	0.00011254	0.00415474
NINL	ENSG00000101004	41.5373	5.04115	1.63178	2.51859e-05	0.00158654
MX2	ENSG00000183486	7.28809	5.05789	1.89407	0.000311328	0.00801268
GCH1	ENSG00000131979	33.8369	5.0704	1.41594	9.87057e-06	0.000791648
TFB1M	ENSG00000029639	11.9332	5.07377	3.38089	0.00357728	0.0336528
ERMARD	ENSG00000130023	10.9202	5.09086	2.4576	0.000579475	0.0119176
FHIP2B	ENSG00000158863	1373.99	5.10773	2.50967	3.51306e-08	7.35945e-06
ACAP1	ENSG00000072818	6.97056	5.10925	3.31449	0.00428077	0.0371495
CHFR	ENSG00000072609	69.0369	5.11177	1.24611	6.60462e-07	9.91573e-05
BDH1	ENSG00000161267	19.7483	5.11259	2.03043	1.45901e-05	0.00105392
C1QTNF1	ENSG00000173918	7.82498	5.12115	3.22994	0.00450821	0.0383536
IKBKB	ENSG00000104365	17.4533	5.17057	1.7785	8.7462e-05	0.00361402
KCND3	ENSG00000171385	9.34097	5.21378	1.79268	4.30141e-05	0.00236263
NA	ENSG00000214176	12.8316	5.22899	3.30292	0.00263147	0.027847
GPAT4	ENSG00000158669	173.489	5.2375	1.33862	4.33754e-07	7.23566e-05
IGFLR1	ENSG00000126246	6.8984	5.2398	2.70573	0.000744114	0.0135443
CYP4F3	ENSG00000186529	112.705	5.25036	2.20495	0.000123942	0.00439556
EFCAB12	ENSG00000172771	14.346	5.28047	3.13462	0.00157924	0.0207476
RAB6B	ENSG00000154917	11.5708	5.29104	1.79378	6.19957e-05	0.00292386
DMAP1	ENSG00000178028	18.9494	5.29189	3.28402	0.00329392	0.032031
CCDC74A	ENSG00000163040	8.8553	5.30676	3.20789	0.00188626	0.023244
VASH1-AS1	ENSG00000258301	5.83137	5.31181	3.45797	0.00264926	0.027847
ZNF518B	ENSG00000178163	15.3385	5.31403	2.26111	0.000649872	0.0126846
ZDHHC11	ENSG00000188818	6.08024	5.33305	3.47929	0.0036656	0.0340815
TNFAIP2	ENSG00000185215	79.3198	5.33543	1.42825	4.27048e-07	7.23566e-05
NA	ENSG00000233559	103.404	5.35109	2.06123	0.000200124	0.0061317
COLEC11	ENSG00000118004	6.47308	5.36226	2.29278	0.00362609	0.0338837
NA	ENSG00000259479	21.3415	5.37019	1.78406	9.27427e-05	0.00379739
NPC1	ENSG00000141458	48.1757	5.40082	0.936982	8.73592e-10	2.31451e-07
F5	ENSG00000198734	18.4975	5.40479	2.6686	0.000751535	0.0135668
METTL8	ENSG00000123600	7.75931	5.41212	2.84719	0.00139103	0.019427
CEACAM1	ENSG00000079385	12.8523	5.42803	2.89666	0.00113615	0.0174649
MPI	ENSG00000178802	95.9785	5.48785	1.89998	3.34953e-06	0.00036528
PHF23	ENSG00000040633	34.8757	5.50109	1.16792	1.64784e-07	3.2269e-05
SPRY4	ENSG00000187678	10.3408	5.50464	1.73975	4.57756e-05	0.00244898
UCK1	ENSG00000130717	11.267	5.50473	2.05405	0.00162572	0.0210781
UBA7	ENSG00000182179	174.948	5.53846	2.62145	8.24798e-05	0.00344031
TP53RK	ENSG00000172315	39.6319	5.55193	2.12696	9.97324e-05	0.00392433
POLE	ENSG00000177084	11.1348	5.58632	2.42428	0.00065479	0.0126846
IRGQ	ENSG00000167378	12.4542	5.59701	3.02766	1.76093e-43	7.93123e-40
PSMC2	ENSG00000161057	110.463	5.61322	1.27374	6.34369e-07	9.68541e-05
ADCY5	ENSG00000173175	177.547	5.61584	1.66989	2.22527e-05	0.00147745
SNPH	ENSG00000101298	186.966	5.62215	1.67076	1.72075e-05	0.00118325
HISLA	ENSG00000258867	19.044	5.65023	2.11605	0.000208069	0.00620036
NA	ENSG00000279700	17.5857	5.65666	4.70917	5.42373e-33	6.10712e-30
ABCC8	ENSG00000006071	313.339	5.68	1.65678	5.84289e-07	9.39871e-05
KIF22	ENSG00000079616	16.5661	5.68388	2.23511	0.00162033	0.0210692
MAP3K3	ENSG00000198909	8.79925	5.73318	3.60073	0.00294165	0.0298307
ZFAND2A	ENSG00000178381	134.573	5.74778	1.62151	2.69489e-06	0.000307285
RNASEH2C	ENSG00000172922	136.612	5.7487	1.87507	3.3657e-06	0.00036528
SYK	ENSG00000165025	32.5489	5.75331	2.33249	7.39082e-05	0.00325144
CDKN2AIPNL	ENSG00000237190	15.5051	5.76725	1.85765	8.79126e-06	0.000719924
PCAT19	ENSG00000267107	6.29996	5.79857	2.49439	0.00316695	0.0311998
PTPRC	ENSG00000081237	8.9733	5.81696	1.82499	6.81177e-06	0.000607529
LRRC14	ENSG00000160959	19.1231	5.8203	1.93414	6.5407e-05	0.00300605
SHARPIN	ENSG00000179526	24.1301	5.82608	2.66339	5.08636e-05	0.00265057
NUP88	ENSG00000108559	43.8359	5.84392	1.85041	1.46248e-05	0.00105392
ISL1	ENSG00000016082	37.2246	5.89464	2.18629	6.13184e-05	0.00290714
COL5A3	ENSG00000080573	17.5555	5.95854	2.60764	0.000256816	0.00707462
SREBF1	ENSG00000072310	32.2686	6.02044	1.17492	2.58338e-07	4.65422e-05
NCALD	ENSG00000104490	12.4279	6.1071	3.68068	0.00231981	0.0263517
NA	ENSG00000240801	135.606	6.12322	2.53368	0.00115022	0.0175315
ZNF84	ENSG00000198040	262.401	6.1389	1.72616	5.4803e-06	0.000519648
RASGRP1	ENSG00000172575	13.0927	6.15375	1.97271	3.28011e-05	0.00194389
PLEKHG2	ENSG00000090924	7.87775	6.16113	3.06986	0.00287428	0.0293888
DUSP5	ENSG00000138166	122.236	6.16252	1.51082	2.89793e-07	5.11855e-05
TCTN3	ENSG00000119977	125.805	6.17718	1.2565	1.37966e-08	3.18665e-06
NA	ENSG00000266086	8.37025	6.19902	3.17102	0.000538589	0.0113355
EPM2A	ENSG00000112425	26.1564	6.33477	1.71966	3.04141e-06	0.000342463
NA	ENSG00000249669	75.6291	6.34679	1.83354	3.88727e-06	0.000416864
KLHDC8B	ENSG00000185909	23.7332	6.35576	2.76592	0.000308853	0.00799467
NA	ENSG00000258610	50.567	6.37541	3.29789	0.000667382	0.0128457
NA	ENSG00000258504	40.8991	6.39193	1.64787	8.95458e-07	0.000129593
SLC25A29	ENSG00000197119	31.064	6.41041	2.09495	2.2551e-05	0.00148277
SHFL	ENSG00000130813	21.2701	6.41042	1.74298	0.000105514	0.0040274
AK1	ENSG00000106992	28.9959	6.48904	1.75971	1.252e-06	0.000168329
MFSD12	ENSG00000161091	31.5144	6.49737	2.22251	4.06048e-06	0.000420423
ZNF44	ENSG00000197857	27.6467	6.55683	3.28606	0.000510428	0.0109572
HEMK1	ENSG00000114735	22.7955	6.6244	3.17749	0.000264389	0.00716278
ST6GALNAC5	ENSG00000117069	14.6185	6.66077	4.11917	0.00109974	0.0171689
LRWD1	ENSG00000161036	7.29529	6.68315	3.10176	0.000241498	0.00686251
SETD4	ENSG00000185917	6.8693	6.70744	3.97875	0.00209563	0.0247098
MAMLD1	ENSG00000013619	37.9039	6.76905	1.84412	1.54157e-06	0.000190226
PTPRG-AS1	ENSG00000241472	9.04148	6.77042	1.84955	0.00238556	0.0266284
TP53INP2	ENSG00000078804	10.5534	6.79616	2.47911	9.65932e-05	0.00386898
MTX1	ENSG00000173171	23.7897	6.81211	3.08049	0.000163986	0.00539118
CLIP4	ENSG00000115295	18.5654	6.81289	1.89091	3.9996e-06	0.000420423
SLA	ENSG00000155926	18.1114	6.87659	1.67031	0.00112211	0.0172808
SLC2A8	ENSG00000136856	33.7182	6.88325	1.39495	1.21396e-09	3.12439e-07
KLHL3	ENSG00000146021	82.3899	6.94255	1.9485	1.06129e-06	0.000147078
CCL14	ENSG00000276409	14.0279	6.96071	3.03397	0.00131264	0.0186939
NA	ENSG00000278897	36.2394	6.97031	3.05147	1.236e-06	0.000168329
CELF6	ENSG00000140488	214.884	7.0032	2.27229	1.66549e-06	0.000200037
PHKG2	ENSG00000156873	23.3264	7.02483	3.95433	0.000623305	0.012422
PWWP2A	ENSG00000170234	32.5319	7.08676	1.10403	0.000397122	0.00941389
NSUN5	ENSG00000130305	27.4224	7.08801	1.54084	4.35791e-05	0.00237915
ZNF202	ENSG00000166261	5.93556	7.10158	3.11174	0.000103232	0.00399106
NA	ENSG00000267421	40.4706	7.18353	2.37706	1.30719e-06	0.000170654
PCBP4	ENSG00000090097	516.345	7.27492	3.12916	1.18839e-36	2.14101e-33
FAH	ENSG00000103876	17.6557	7.28283	3.21169	0.000109809	0.00412151
NA	ENSG00000279759	53.1737	7.37593	2.22582	4.65576e-07	7.62528e-05
WNT4	ENSG00000162552	225.947	7.40273	2.44051	1.29012e-06	0.000170654
PEX26	ENSG00000215193	53.5382	7.40592	1.7764	6.27248e-07	9.68541e-05
ENTPD2	ENSG00000054179	24.7099	7.43323	3.67493	2.56406e-28	1.77669e-25
SMIM6	ENSG00000259120	28.4298	7.47849	2.02839	9.06347e-07	0.000129593
APOL1	ENSG00000100342	20.0967	7.53082	3.48844	0.000145885	0.00499671
ACAD9	ENSG00000177646	52.9725	7.61067	2.40201	6.13321e-07	9.68541e-05
KHNYN	ENSG00000100441	19.0941	7.61614	3.06082	1.56795e-05	0.00110344
SPRY3	ENSG00000168939	23.1251	7.64917	3.64	2.3658e-05	0.00152721
SGCD	ENSG00000170624	12.9004	7.82337	3.54165	0.000168442	0.00542864
XAB2	ENSG00000076924	408.957	7.88724	2.03663	2.18574e-06	0.000259067
DICER1-AS1	ENSG00000235706	21.9126	8.11837	3.40636	6.41071e-05	0.00298632
AKNA	ENSG00000106948	12.4983	8.19894	3.07661	0.000168741	0.00542864
NBEAL2	ENSG00000160796	529.873	8.22576	2.004	2.63306e-09	6.5885e-07
NA	ENSG00000286176	76.2235	8.26648	3.80168	2.09196e-24	1.25629e-21
EPN2	ENSG00000072134	12.1158	8.88429	3.56821	0.00235602	0.0265395
GLYCTK	ENSG00000168237	53.5733	9.05898	4.1934	1.90876e-37	4.29852e-34
SLC25A1	ENSG00000100075	40.936	9.08328	3.92188	9.06973e-41	2.72334e-37
TTLL6	ENSG00000170703	14.2568	9.43814	3.46328	0.00150887	0.0202809
PPP1R12C	ENSG00000125503	22.4515	9.56689	3.16933	4.59456e-05	0.00244898
GIMAP1	ENSG00000213203	17.3751	9.61075	4.15623	5.79089e-32	5.79604e-29
PLCB2	ENSG00000137841	10.2881	9.78372	3.99415	0.00324392	0.0317277
PPAN	ENSG00000130810	35.3803	11.6808	3.69715	8.61011e-45	7.75599e-41
GPX2	ENSG00000176153	64.9991	12.1577	4.23265	2.28608e-05	0.00149225
