# Supplementary material for: Transcriptomic profiling of pancreatic neuroendocrine tumors: dysregulation of WNT, MAPK, PI3K, neddylation pathways and potential non-invasive biomarkers
Source: PLoS One. 2025 Jun 16;20(6):e0325672. doi: 10.1371/journal.pone.0325672 (PMC12169574; doi:10.1371/journal.pone.0325672)
Supplement: S3 Table — (XLSX) [file pone.0325672.s008.xlsx]

## Sheet: Sheet1
Supplementary Table 3. Results of pathway enrichment analysis using active subnetwork oriented pathway enrichment analysis. The analysis was performed using PathfindR R package. Protein-protein interraction information was obtained from STRING database and pathways enrichment was performed using Reactome database. Column descriptions: Reactome ID - Identifier of term in Reactome database; Term de…
Reactome ID	Term_Description	Fold_Enrichment	occurrence	lowest_p	highest_p	non_Signif_Snw_Genes	Up_regulated	Down_regulated	Cluster	Status
R-HSA-8951664	Neddylation	1.39325	10	1.94381e-12	1.94381e-12	RBX1	ASB1, CDKN1A, DCAF11, DCAF4, DCAF5, DCUN1D4, ERCC8, FBXL20, FBXL7, FBXO11, FBXO31, FBXO9, FBXW7, FEM1B, KLHL3, PSMA4, PSMB9, PSMC1, PSMC2, PSMD9, PSME2		1	Representative
R-HSA-201681	TCF dependent signaling in response to WNT	1.47065	10	2.20465e-10	2.20465e-10	CTNNB1	CDC73, CSNK1A1, DVL3, KMT2D, PPP2R5E, PSMA4, PSMB9, PSMC1, PSMC2, PSMD9, PSME2, SFRP1, TCF4, TCF7L2, WNT4, XPO1	LGR4, PPP2R1A, SOX9	1	Member
R-HSA-195721	Signaling by WNT	1.36462	10	4.94931e-10	4.94931e-10	CTNNB1	AP2M1, CDC73, CSNK1A1, DAAM1, DVL3, GNAO1, GNB3, ITPR1, KMT2D, NLK, PLCB2, PPP2R5E, PSMA4, PSMB9, PSMC1, PSMC2, PSMD9, PSME2, SFRP1, TCF4, TCF7L2, WNT4, XPO1	LGR4, PPP2R1A, SOX9	1	Member
R-HSA-5688426	Deubiquitination	1.18345	10	0.000175086	0.000175086	RPS27A	ATXN3, BABAM1, ESR1, MAVS, OGT, OTUD3, PSMA4, PSMB9, PSMC1, PSMC2, PSMD9, PSME2, RIGI, TNIP2, TRAF3, USP13, USP22, USP33, USP48	RIPK2	1	Member
R-HSA-5684996	MAPK1/MAPK3 signaling	1.24416	10	0.00027275	0.00027275	SRC	DUSP5, FN1, IL6R, IQGAP1, JAK2, MARK3, PPP2R5E, PSMA4, PSMB9, PSMC1, PSMC2, PSMD9, PSME2, RASA4, RASGRF1, RASGRP1, RGL3, SPTAN1	ERBB3, NRG4, PPP2R1A, YWHAB	1	Member
R-HSA-187577	SCF(Skp2)-mediated degradation of p27/p21	1.81831	10	0.000378674	0.000378674	RPS27A	CDKN1A, PSMA4, PSMB9, PSMC1, PSMC2, PSMD9, PSME2		1	Member
R-HSA-5610783	Degradation of GLI2 by the proteasome	1.788	10	0.000412416	0.000412416	RPS27A	CSNK1A1, PSMA4, PSMB9, PSMC1, PSMC2, PSMD9, PSME2		1	Member
R-HSA-5610785	GLI3 is processed to GLI3R by the proteasome	1.788	10	0.000412416	0.000412416	RPS27A	CSNK1A1, PSMA4, PSMB9, PSMC1, PSMC2, PSMD9, PSME2		1	Member
R-HSA-69563	p53-Dependent G1 DNA Damage Response	1.91572	10	0.000571949	0.000571949	RPS27A	CDKN1A, PCBP4, PSMA4, PSMB9, PSMC1, PSMC2, PSMD9, PSME2		1	Member
R-HSA-69580	p53-Dependent G1/S DNA damage checkpoint	1.91572	10	0.000571949	0.000571949	RPS27A	CDKN1A, PCBP4, PSMA4, PSMB9, PSMC1, PSMC2, PSMD9, PSME2		1	Member
R-HSA-69615	G1/S DNA Damage Checkpoints	1.85766	10	0.000668182	0.000668182	RPS27A	CDKN1A, PCBP4, PSMA4, PSMB9, PSMC1, PSMC2, PSMD9, PSME2		1	Member
R-HSA-8878171	Transcriptional regulation by RUNX1	1.46326	10	0.000978862	0.0012899	EP300	CBX6, CTSL, ESR1, HIPK2, KMT2B, KMT2D, NR4A3, PML, PSMA4, PSMB9, PSMC1, PSMC2, PSMD9, PSME2, RNF2, RUNX1, SMARCE1	CDK6, OCLN	1	Member
R-HSA-8852276	The role of GTSE1 in G2/M progression after G2 checkpoint	1.4304	10	0.00127133	0.00127133	RPS27A	CDKN1A, PSMA4, PSMB9, PSMC1, PSMC2, PSMD9, PSME2		1	Member
R-HSA-69202	Cyclin E associated events during G1/S transition	1.70286	10	0.00186862	0.00186862	RPS27A	AKT3, CDKN1A, PSMA4, PSMB9, PSMC1, PSMC2, PSMD9, PSME2, RBL2		1	Member
R-HSA-2871837	FCERI mediated NF-kB activation	1.70286	10	0.00186862	0.00186862	RPS27A	IKBKB, PSMA4, PSMB9, PSMC1, PSMC2, PSMD9, PSME2, RASGRP1	CDC34	1	Member
R-HSA-69656	Cyclin A:Cdk2-associated events at S phase entry	1.66183	10	0.00211052	0.00211052	RPS27A	AKT3, CDKN1A, PSMA4, PSMB9, PSMC1, PSMC2, PSMD9, PSME2, RBL2		1	Member
R-HSA-195253	Degradation of beta-catenin by the destruction complex	1.80303	10	0.00237647	0.00237647	RPS27A	CSNK1A1, PPP2R5E, PSMA4, PSMB9, PSMC1, PSMC2, PSMD9, PSME2, TCF7L2	PPP2R1A	1	Member
R-HSA-5632684	Hedgehog 'on' state	1.78206	10	0.00251898	0.00251898	RPS27A	CDC73, CSNK1A1, NUMB, PSMA4, PSMB9, PSMC1, PSMC2, PSMD9, PSME2	PTCH1	1	Member
R-HSA-1236974	ER-Phagosome pathway	1.74156	10	0.00282421	0.00282421	RPS27A	HLA-A, IKBKB, PSMA4, PSMB9, PSMC1, PSMC2, PSMD9, PSME2, VAMP3	SEC61B	1	Member
R-HSA-202424	Downstream TCR signaling	1.6304	10	0.00391799	0.00391799	RPS27A	HLA-DPA1, IKBKB, PSMA4, PSMB9, PSMC1, PSMC2, PSMD9, PSME2	CDC34, RIPK2	1	Member
R-HSA-8878159	Transcriptional regulation by RUNX3	1.61324	10	0.00412881	0.00412881	RPS27A	CDKN1A, MAMLD1, PSMA4, PSMB9, PSMC1, PSMC2, PSMD9, PSME2, RUNX1, TCF7L2		1	Member
R-HSA-5607764	CLEC7A (Dectin-1) signaling	1.70286	10	0.00506303	0.00506303	RPS27A	IKBKB, ITPR1, PSMA4, PSMB9, PSMC1, PSMC2, PSMD9, PSME2, PYCARD, SYK	CDC34	1	Member
R-HSA-5673001	RAF/MAP kinase cascade	1.21449	10	0.00519373	0.00519373	SRC	DUSP5, FN1, IQGAP1, JAK2, MARK3, PPP2R5E, PSMA4, PSMB9, PSMC1, PSMC2, PSMD9, PSME2, RASA4, RASGRF1, RASGRP1, RGL3, SPTAN1	ERBB3, NRG4, PPP2R1A, YWHAB	1	Member
R-HSA-1236975	Antigen processing-Cross presentation	1.78552	10	0.00615599	0.00615599	RPS27A	CTSL, HLA-A, IKBKB, MRC1, PSMA4, PSMB9, PSMC1, PSMC2, PSMD9, PSME2, VAMP3	SEC61B	1	Member
R-HSA-5689880	Ub-specific processing proteases	0.91126	10	0.00627199	0.00627199	RPS27A	PSMA4, PSMB9, PSMC1, PSMC2, PSMD9, PSME2, RIGI, USP13, USP22, USP33, USP48		1	Member
R-HSA-69275	G2/M Transition	1.44431	10	0.00754059	0.00754059	RPS27A	CDK5RAP2, CDKN1A, CETN2, CSNK1D, FBXL7, NINL, NME7, PCNT, PPP1R12A, PPP1R12B, PSMA4, PSMB9, PSMC1, PSMC2, PSMD9, PSME2, XPO1	PPP2R1A	1	Member
R-HSA-453274	Mitotic G2-G2/M phases	1.42934	10	0.00800712	0.00800712	RPS27A	CDK5RAP2, CDKN1A, CETN2, CSNK1D, FBXL7, NINL, NME7, PCNT, PPP1R12A, PPP1R12B, PSMA4, PSMB9, PSMC1, PSMC2, PSMD9, PSME2, XPO1	PPP2R1A	1	Member
R-HSA-211733	Regulation of activated PAK-2p34 by proteasome mediated degradation	1.83909	10	0.00859325	0.00859325	RPS27A	PSMA4, PSMB9, PSMC1, PSMC2, PSMD9, PSME2		1	Member
R-HSA-5610787	Hedgehog 'off' state	1.93298	10	0.00889399	0.00889399	RPS27A	ADCY5, CSNK1A1, IFT172, INTU, NUMB, PRKAR1A, PSMA4, PSMB9, PSMC1, PSMC2, PSMD9, PSME2	IFT88, PTCH1	1	Member
R-HSA-349425	Autodegradation of the E3 ubiquitin ligase COP1	1.80303	10	0.00930927	0.00930927	RPS27A	PSMA4, PSMB9, PSMC1, PSMC2, PSMD9, PSME2		1	Member
R-HSA-9762114	GSK3B and BTRC:CUL1-mediated-degradation of NFE2L2	1.76835	10	0.0100685	0.0100685	RPS27A	PSMA4, PSMB9, PSMC1, PSMC2, PSMD9, PSME2		1	Member
R-HSA-69601	Ubiquitin Mediated Degradation of Phosphorylated Cdc25A	1.76835	10	0.0100685	0.0100685	RPS27A	PSMA4, PSMB9, PSMC1, PSMC2, PSMD9, PSME2		1	Member
R-HSA-75815	Ubiquitin-dependent degradation of Cyclin D	1.76835	10	0.0100685	0.0100685	RPS27A	PSMA4, PSMB9, PSMC1, PSMC2, PSMD9, PSME2		1	Member
R-HSA-180534	Vpu mediated degradation of CD4	1.76835	10	0.0100685	0.0100685	RPS27A	PSMA4, PSMB9, PSMC1, PSMC2, PSMD9, PSME2		1	Member
R-HSA-69610	p53-Independent DNA Damage Response	1.76835	10	0.0100685	0.0100685	RPS27A	PSMA4, PSMB9, PSMC1, PSMC2, PSMD9, PSME2		1	Member
R-HSA-69613	p53-Independent G1/S DNA damage checkpoint	1.76835	10	0.0100685	0.0100685	RPS27A	PSMA4, PSMB9, PSMC1, PSMC2, PSMD9, PSME2		1	Member
R-HSA-202403	TCR signaling	1.4788	10	0.0101369	0.0101369	RPS27A	HLA-DPA1, IKBKB, PSMA4, PSMB9, PSMC1, PSMC2, PSMD9, PSME2, PTPRC	CDC34, RIPK2	1	Member
R-HSA-169911	Regulation of Apoptosis	1.73499	10	0.0108725	0.0108725	RPS27A	PSMA4, PSMB9, PSMC1, PSMC2, PSMD9, PSME2		1	Member
R-HSA-9604323	Negative regulation of NOTCH4 signaling	1.98667	10	0.011723	0.011723	RPS27A	FBXW7, PSMA4, PSMB9, PSMC1, PSMC2, PSMD9, PSME2		1	Member
R-HSA-180585	Vif-mediated degradation of APOBEC3G	1.70286	10	0.011723	0.011723	RPS27A	PSMA4, PSMB9, PSMC1, PSMC2, PSMD9, PSME2		1	Member
R-HSA-8878166	Transcriptional regulation by RUNX2	1.55855	10	0.0120015	0.0120015	RPS27A	AKT3, BMP2, CDKN1A, ESR1, PSMA4, PSMB9, PSMC1, PSMC2, PSMD9, PSME2, RUNX1	SOX9	1	Member
R-HSA-450408	AUF1 (hnRNP D0) binds and destabilizes mRNA	1.6719	10	0.0126217	0.0126217	RPS27A	PSMA4, PSMB9, PSMC1, PSMC2, PSMD9, PSME2		1	Member
R-HSA-4641257	Degradation of AXIN	1.6719	10	0.0126217	0.0126217	RPS27A	PSMA4, PSMB9, PSMC1, PSMC2, PSMD9, PSME2		1	Member
R-HSA-8854050	FBXL7 down-regulates AURKA during mitotic entry and in early mitosis	1.95055	10	0.0126217	0.0126217	RPS27A	FBXL7, PSMA4, PSMB9, PSMC1, PSMC2, PSMD9, PSME2		1	Member
R-HSA-8941858	Regulation of RUNX3 expression and activity	1.6719	10	0.0126217	0.0126217	RPS27A	PSMA4, PSMB9, PSMC1, PSMC2, PSMD9, PSME2		1	Member
R-HSA-174113	SCF-beta-TrCP mediated degradation of Emi1	1.6719	10	0.0126217	0.0126217	RPS27A	PSMA4, PSMB9, PSMC1, PSMC2, PSMD9, PSME2		1	Member
R-HSA-5362768	Hh mutants are degraded by ERAD	1.64204	10	0.0135702	0.0135702	RPS27A	PSMA4, PSMB9, PSMC1, PSMC2, PSMD9, PSME2		1	Member
R-HSA-69541	Stabilization of p53	1.64204	10	0.0135702	0.0135702	RPS27A	PSMA4, PSMB9, PSMC1, PSMC2, PSMD9, PSME2		1	Member
R-HSA-4641258	Degradation of DVL	1.88211	10	0.0145704	0.0145704	RPS27A	DVL3, PSMA4, PSMB9, PSMC1, PSMC2, PSMD9, PSME2		1	Member
R-HSA-9755511	KEAP1-NFE2L2 pathway	1.35954	10	0.0152913	0.0152913	RPS27A	AKT3, CDKN1A, NQO1, PSMA4, PSMB9, PSMC1, PSMC2, PSMD9, PSME2, SESN1, SESN2		1	Member
R-HSA-5387390	Hh mutants abrogate ligand secretion	1.55855	10	0.0167327	0.0167327	RPS27A	PSMA4, PSMB9, PSMC1, PSMC2, PSMD9, PSME2		1	Member
R-HSA-5676590	NIK-->noncanonical NF-kB signaling	1.55855	10	0.0167327	0.0167327	RPS27A	PSMA4, PSMB9, PSMC1, PSMC2, PSMD9, PSME2		1	Member
R-HSA-5610780	Degradation of GLI1 by the proteasome	1.788	10	0.0178985	0.0178985	RPS27A	NUMB, PSMA4, PSMB9, PSMC1, PSMC2, PSMD9, PSME2		1	Member
R-HSA-2454202	Fc epsilon receptor (FCERI) signaling	1.30685	10	0.0185385	0.0185385	RPS27A	IKBKB, ITPR1, PSMA4, PSMB9, PSMC1, PSMC2, PSMD9, PSME2, RASGRP1, SYK	CDC34	1	Member
R-HSA-69206	G1/S Transition	1.54445	10	0.0185385	0.0185385	RPS27A	AKT3, CDKN1A, ORC6, POLE, PSMA4, PSMB9, PSMC1, PSMC2, PSMD9, PSME2, RBL2	GMNN, PPP2R1A	1	Member
R-HSA-3858494	Beta-catenin independent WNT signaling	1.71477	10	0.018801	0.018801	CTNNB1	AP2M1, DAAM1, DVL3, GNAO1, GNB3, ITPR1, NLK, PLCB2, PSMA4, PSMB9, PSMC1, PSMC2, PSMD9, PSME2, TCF7L2, WNT4		1	Member
R-HSA-5678895	Defective CFTR causes cystic fibrosis	1.50745	10	0.019123	0.019123	RPS27A	PSMA4, PSMB9, PSMC1, PSMC2, PSMD9, PSME2		1	Member
R-HSA-5607761	Dectin-1 mediated noncanonical NF-kB signaling	1.48314	10	0.0204083	0.0204083	RPS27A	PSMA4, PSMB9, PSMC1, PSMC2, PSMD9, PSME2		1	Member
R-HSA-4608870	Asymmetric localization of PCP proteins	1.43679	10	0.0231684	0.0231684	RPS27A	PSMA4, PSMB9, PSMC1, PSMC2, PSMD9, PSME2		1	Member
R-HSA-174084	Autodegradation of Cdh1 by Cdh1:APC/C	1.67625	10	0.0231684	0.0231684	RPS27A	CDC27, PSMA4, PSMB9, PSMC1, PSMC2, PSMD9, PSME2		1	Member
R-HSA-5358346	Hedgehog ligand biogenesis	1.43679	10	0.0231684	0.0231684	RPS27A	PSMA4, PSMB9, PSMC1, PSMC2, PSMD9, PSME2		1	Member
R-HSA-1234176	Oxygen-dependent proline hydroxylation of Hypoxia-inducible Factor Alpha	1.41468	10	0.024647	0.024647	RPS27A	PSMA4, PSMB9, PSMC1, PSMC2, PSMD9, PSME2		1	Member
R-HSA-5621481	C-type lectin receptors (CLRs)	1.23053	10	0.0248303	0.0248303	RPS27A	IKBKB, ITPR1, PSMA4, PSMB9, PSMC1, PSMC2, PSMD9, PSME2, PYCARD, SYK	CDC34	1	Member
R-HSA-5658442	Regulation of RAS by GAPs	1.62546	10	0.0261941	0.0261941	RPS27A	PSMA4, PSMB9, PSMC1, PSMC2, PSMD9, PSME2, RASA4		1	Member
R-HSA-1169091	Activation of NF-kappaB in B cells	1.6012	10	0.0278114	0.0278114	RPS27A	IKBKB, PSMA4, PSMB9, PSMC1, PSMC2, PSMD9, PSME2		1	Member
R-HSA-174154	APC/C:Cdc20 mediated degradation of Securin	1.57765	10	0.0295011	0.0295011	RPS27A	CDC27, PSMA4, PSMB9, PSMC1, PSMC2, PSMD9, PSME2		1	Member
R-HSA-8948751	Regulation of PTEN stability and activity	1.99901	10	0.0312651	0.0312651	RPS27A	AKT3, OTUD3, PSMA4, PSMB9, PSMC1, PSMC2, PSMD9, PSME2, USP13		1	Member
R-HSA-68949	Orc1 removal from chromatin	1.53257	10	0.0331055	0.0331055	RPS27A	ORC6, PSMA4, PSMB9, PSMC1, PSMC2, PSMD9, PSME2		1	Member
R-HSA-453279	Mitotic G1 phase and G1/S transition	1.57456	10	0.0337801	0.0337801	RPS27A	AKT3, CDKN1A, JAK2, ORC6, POLE, PSMA4, PSMB9, PSMC1, PSMC2, PSMD9, PSME2, RBL2	CDK6, GMNN, PPP2R1A	1	Member
R-HSA-5358351	Signaling by Hedgehog	1.56385	10	0.0349116	0.0349116	RPS27A	ADCY5, CDC73, CSNK1A1, IFT172, INTU, NUMB, PRKAR1A, PSMA4, PSMB9, PSMC1, PSMC2, PSMD9, PSME2	IFT88, PTCH1	1	Member
R-HSA-69017	CDK-mediated phosphorylation and removal of Cdc6	1.49	10	0.0370236	0.0370236	RPS27A	CDC27, PSMA4, PSMB9, PSMC1, PSMC2, PSMD9, PSME2		1	Member
R-HSA-174184	Cdc20:Phospho-APC/C mediated degradation of Cyclin A	1.49	10	0.0370236	0.0370236	RPS27A	CDC27, PSMA4, PSMB9, PSMC1, PSMC2, PSMD9, PSME2		1	Member
R-HSA-8939902	Regulation of RUNX2 expression and activity	1.70286	10	0.0370236	0.0370236	RPS27A	BMP2, ESR1, PSMA4, PSMB9, PSMC1, PSMC2, PSMD9, PSME2		1	Member
R-HSA-179419	APC:Cdc20 mediated degradation of cell cycle proteins prior to satisfation of the cell cycle checkpoint	1.46959	10	0.0391055	0.0391055	RPS27A	CDC27, PSMA4, PSMB9, PSMC1, PSMC2, PSMD9, PSME2		1	Member
R-HSA-1234174	Cellular response to hypoxia	1.46959	10	0.0391055	0.0391055	RPS27A	PSMA4, PSMB9, PSMC1, PSMC2, PSMD9, PSME2	HIF1AN	1	Member
R-HSA-174178	APC/C:Cdh1 mediated degradation of Cdc20 and other APC/C:Cdh1 targeted proteins in late mitosis/early G1	1.44973	10	0.0412722	0.0412722	RPS27A	CDC27, PSMA4, PSMB9, PSMC1, PSMC2, PSMD9, PSME2		1	Member
R-HSA-176409	APC/C:Cdc20 mediated degradation of mitotic proteins	1.4304	10	0.0435258	0.0435258	RPS27A	CDC27, PSMA4, PSMB9, PSMC1, PSMC2, PSMD9, PSME2		1	Member
R-HSA-176814	Activation of APC/C and APC/C:Cdc20 mediated degradation of mitotic proteins	1.41158	10	0.0458684	0.0458684	RPS27A	CDC27, PSMA4, PSMB9, PSMC1, PSMC2, PSMD9, PSME2		1	Member
R-HSA-381340	Transcriptional regulation of white adipocyte differentiation	1.53257	10	2.54874e-08	2.54874e-08	MED1	MED10, MED13, MED13L, MED22, MED29, NCOA3, SREBF1	KLF5	2	Representative
R-HSA-9843745	Adipogenesis	1.31363	10	1.78674e-07	1.78674e-07	MED1	MED10, MED13, MED13L, MED22, MED29, MTA2, NCOA3, SREBF1	KLF5	2	Member
R-HSA-1989781	PPARA activates gene expression	1.62751	10	3.01064e-07	3.01064e-07	MED1	ACADM, MED10, MED13, MED13L, MED22, MED29, NCOA3, SLC27A1, SREBF1, TNFRSF21	FDFT1, RORA	2	Member
R-HSA-400206	Regulation of lipid metabolism by PPARalpha	1.59921	10	3.40954e-07	3.40954e-07	MED1	ACADM, MED10, MED13, MED13L, MED22, MED29, NCOA3, SLC27A1, SREBF1, TNFRSF21	FDFT1, RORA	2	Member
R-HSA-9833110	RSV-host interactions	1.64793	10	5.66142e-06	5.66142e-06	MED1	ARIH1, IFNAR1, MAP1B, MAVS, MED10, MED13, MED13L, MED22, MED29, RIGI		2	Member
R-HSA-9820952	Respiratory Syncytial Virus Infection Pathway	1.58542	10	2.15791e-05	2.15791e-05	MED1	ARIH1, IFNAR1, MAP1B, MAVS, MED10, MED13, MED13L, MED22, MED29, RAB5A, RIGI, XPO1		2	Member
R-HSA-422356	Regulation of insulin secretion	2.55429	10	3.10053e-08	3.10053e-08	PRKACG	ABCC8, ADCY5, CACNA1C, CACNA2D2, GNAI1, GNB3, IQGAP1, ITPR1, KCNB1, PLCB2, PRKAR1A, RAPGEF3, SYT5		3	Representative
R-HSA-163685	Integration of energy metabolism	2.27048	10	3.18189e-07	3.18189e-07	PRKACG	ABCC8, ACACA, ACACB, ADCY5, CACNA1C, CACNA2D2, GNAI1, GNB3, IQGAP1, ITPR1, KCNB1, PLCB2, PRKAR1A, RAPGEF3, SYT5	PPP2R1A	3	Member
R-HSA-381676	Glucagon-like Peptide-1 (GLP1) regulates insulin secretion	2.55429	10	7.52196e-06	7.52196e-06	PRKACG	ADCY5, GNB3, IQGAP1, ITPR1, KCNB1, PRKAR1A, RAPGEF3		3	Member
R-HSA-9018519	Estrogen-dependent gene expression	1.61324	10	2.1508e-07	9.35045e-07	FOXA1	CCNT1, CDK9, ESR1, KANK1, KDM1A, KDM4B, NCOA3, POLR2J, RUNX1, TFF3	ATF2, NRIP1	4	Representative
R-HSA-8939211	ESR-mediated signaling	1.34732	10	5.77596e-06	2.46883e-05	FOXA1	AKT3, CCNT1, CDK9, ESR1, GNAI1, GNB3, KANK1, KDM1A, KDM4B, NCOA3, POLR2J, RUNX1, TFF3, XPO1	ATF2, NRIP1	4	Member
R-HSA-9006931	Signaling by Nuclear Receptors	1.20202	10	6.41331e-06	9.47056e-06	EP300	AKR1C3, AKT3, CCNT1, CDK9, ESR1, GNAI1, GNB3, KANK1, KDM1A, KDM4B, NCOA3, PDK3, POLR2J, RDH5, RUNX1, SREBF1, TFF3, XPO1	ATF2, NRIP1	4	Member
R-HSA-3247509	Chromatin modifying enzymes	1.18907	10	8.15988e-07	8.15988e-07	ACTB	DMAP1, ING3, JAK2, KDM1A, KDM2B, KDM4B, KMT2B, KMT2D, MSL3, MTA2, NSD3, OGT, SETD3, SMARCE1, SUPT7L, USP22	ATF2, KANSL3	5	Representative
R-HSA-4839726	Chromatin organization	1.18907	10	8.15988e-07	8.15988e-07	ACTB	DMAP1, ING3, JAK2, KDM1A, KDM2B, KDM4B, KMT2B, KMT2D, MSL3, MTA2, NSD3, OGT, SETD3, SMARCE1, SUPT7L, USP22	ATF2, KANSL3	5	Member
R-HSA-3214847	HATs acetylate histones	1.16767	10	8.49569e-06	8.49569e-06	ACTB	DMAP1, ING3, MSL3, OGT, SUPT7L, USP22	ATF2, KANSL3	5	Member
R-HSA-1257604	PIP3 activates AKT signaling	1.43499	10	1.40025e-06	3.58089e-06	TP53	AKT3, CBX6, CDKN1A, ESR1, FOXO1, KDM1A, LAMTOR4, MTA2, OTUD3, PML, PPP2R5E, PSMA4, PSMB9, PSMC1, PSMC2, PSMD9, PSME2, RNF2, RRAGC, TSC2, USP13	ATF2, ERBB3, NRG4, PPP2R1A	6	Representative
R-HSA-6807070	PTEN Regulation	1.86098	10	0.000596518	0.00106243	TP53	AKT3, CBX6, KDM1A, LAMTOR4, MTA2, OTUD3, PML, PSMA4, PSMB9, PSMC1, PSMC2, PSMD9, PSME2, RNF2, RRAGC, USP13	ATF2	6	Member
R-HSA-8943724	Regulation of PTEN gene transcription	1.75869	10	0.00276748	0.00418239	HDAC1	CBX6, KDM1A, LAMTOR4, MTA2, RNF2, RRAGC	ATF2	6	Member
R-HSA-9614085	FOXO-mediated transcription	2.12202	10	2.78703e-06	5.05712e-06		AKT3, ATXN3, CDKN1A, FOXO1, GADD45A, PCBP4, RBL2, SREBF1	YWHAB	7	Representative
R-HSA-9617828	FOXO-mediated transcription of cell cycle genes	4.50757	10	0.000404485	0.000565037		CDKN1A, FOXO1, GADD45A, PCBP4, RBL2		7	Member
R-HSA-6791312	TP53 Regulates Transcription of Cell Cycle Genes	1.95648	10	0.0281756	0.0390929	TP53	CDKN1A, CNOT3, CNOT4, GADD45A, PCBP4, RBL2		7	Member
R-HSA-9656223	Signaling by RAF1 mutants	2.01654	10	5.68303e-06	5.68303e-06	SRC	FN1, IQGAP1, JAK2, MARK3	YWHAB	8	Representative
R-HSA-6802955	Paradoxical activation of RAF signaling by kinase inactive BRAF	1.86899	10	8.45768e-06	8.45768e-06	SRC	FN1, IQGAP1, JAK2, MARK3	YWHAB	8	Member
R-HSA-6802949	Signaling by RAS mutants	1.86899	10	8.45768e-06	8.45768e-06	SRC	FN1, IQGAP1, JAK2, MARK3	YWHAB	8	Member
R-HSA-6802946	Signaling by moderate kinase activity BRAF mutants	1.86899	10	8.45768e-06	8.45768e-06	SRC	FN1, IQGAP1, JAK2, MARK3	YWHAB	8	Member
R-HSA-9649948	Signaling downstream of RAS mutants	1.86899	10	8.45768e-06	8.45768e-06	SRC	FN1, IQGAP1, JAK2, MARK3	YWHAB	8	Member
R-HSA-6802952	Signaling by BRAF and RAF1 fusions	1.788	10	6.04036e-05	6.04036e-05	SRC	ATG7, FN1, IQGAP1, JAK2, MARK3, TRIM24	YWHAB	8	Member
R-HSA-6802957	Oncogenic MAPK signaling	1.4304	10	0.00018786	0.00018786	SRC	ATG7, FN1, IQGAP1, JAK2, MARK3, TRIM24	YWHAB	8	Member
R-HSA-6802948	Signaling by high-kinase activity BRAF mutants	1.80303	10	0.000215057	0.000215057	ACTB	FN1, IQGAP1, MARK3	YWHAB	8	Member
R-HSA-5674135	MAP2K and MAPK activation	1.61324	10	0.000341057	0.000341057	ACTB	FN1, IQGAP1, MARK3	YWHAB	8	Member
R-HSA-5673000	RAF activation	2.47189	10	0.0268127	0.0268127	SRC	JAK2, MARK3, PPP2R5E	PPP2R1A, YWHAB	8	Member
R-HSA-3108232	SUMO E3 ligases SUMOylate target proteins	1.37656	10	9.72472e-06	1.3593e-05	EP300	CETN2, ESR1, HIPK2, NUP210, NUP88, PML, POM121C, RNF2, SAFB, SEC13, SEH1L, TDG	NRIP1, RORA, TOP2B	9	Representative
R-HSA-2990846	SUMOylation	1.32882	10	1.24314e-05	1.73699e-05	EP300	CETN2, ESR1, HIPK2, NUP210, NUP88, PML, POM121C, RNF2, SAFB, SEC13, SEH1L, TDG	NRIP1, RORA, TOP2B	9	Member
R-HSA-8866652	Synthesis of active ubiquitin: roles of E1 and E2 enzymes	2.04343	10	1.13091e-05	1.13091e-05	RPS27A	UBE2A, UBE2G1, UBE2K	CDC34	10	Representative
R-HSA-8852135	Protein ubiquitination	1.63474	10	0.00127133	0.00127133	RPS27A	CDC73, HLA-A, SHPRH, UBE2A, UBE2G1, UBE2K	CDC34, PEX13	10	Member
R-HSA-512988	Interleukin-3, Interleukin-5 and GM-CSF signaling	1.66584	10	1.53881e-05	1.53881e-05		CBL, INPPL1, JAK2, STAT5A, SYK		11	Representative
R-HSA-451927	Interleukin-2 family signaling	1.49519	10	0.0008475	0.0008475		INPPL1, JAK2, STAT5A, SYK		11	Member
R-HSA-1433557	Signaling by SCF-KIT	1.0947	10	0.000935701	0.000935701	SRC	CBL, JAK2, STAT5A		11	Member
R-HSA-9669938	Signaling by KIT in disease	1.61324	10	0.0058543	0.0058543	SRC	JAK2, STAT5A		11	Member
R-HSA-9670439	Signaling by phosphorylated juxtamembrane, extracellular and kinase domain KIT mutants	1.61324	10	0.0058543	0.0058543	SRC	JAK2, STAT5A		11	Member
R-HSA-982772	Growth hormone receptor signaling	1.91572	10	0.0121633	0.0121633		JAK2, PTPN1, STAT5A		11	Member
R-HSA-9705462	Inactivation of CSF3 (G-CSF) signaling	1.83909	10	0.0138073	0.0138073		JAK2, STAT5A, SYK		11	Member
R-HSA-9674555	Signaling by CSF3 (G-CSF)	1.53257	10	0.0242436	0.0242436		JAK2, STAT5A, SYK		11	Member
R-HSA-5628897	TP53 Regulates Metabolic Genes	1.78206	10	2.04154e-05	3.68514e-05	TP53	AKT3, GLS, GPX2, LAMTOR4, RRAGC, RRM2B, SESN1, SESN2, TSC2	YWHAB	12	Representative
R-HSA-936440	Negative regulators of DDX58/IFIH1 signaling	2.18939	10	2.55501e-05	2.55501e-05	RPS27A	MAVS, RIGI, TRAF3, UBA7, UBE2K		13	Representative
R-HSA-168928	DDX58/IFIH1-mediated induction of interferon-alpha/beta	1.13524	10	0.00186862	0.00186862	RPS27A	IKBKB, MAVS, RIGI, TRAF3, UBA7, UBE2K		13	Member
R-HSA-3769402	Deactivation of the beta-catenin transactivating complex	1.53257	10	3.10315e-05	3.10315e-05	CTNNB1	KMT2D, TCF7L2, XPO1	SOX9	14	Representative
R-HSA-201722	Formation of the beta-catenin:TCF transactivating complex	1.07549	10	0.000192561	0.000192561	CTNNB1	CDC73, KMT2D, TCF4, TCF7L2		14	Member
R-HSA-9616222	Transcriptional regulation of granulopoiesis	1.36837	10	4.24271e-05	5.34308e-05	EP300	CDKN1A, IL6R, PML, RUNX1	KLF5	15	Representative
R-HSA-8934593	Regulation of RUNX1 Expression and Activity	2.87357	10	0.0305644	0.0391456		PML, RUNX1	CDK6	15	Member
R-HSA-9006927	Signaling by Non-Receptor Tyrosine Kinases	1.1789	10	5.62021e-05	5.62021e-05	EGFR	CBL, PTPN1	ERBB3, NRG4	16	Representative
R-HSA-8848021	Signaling by PTK6	1.1789	10	5.62021e-05	5.62021e-05	EGFR	CBL, PTPN1	ERBB3, NRG4	16	Member
R-HSA-1236394	Signaling by ERBB4	1.05695	10	9.83515e-05	9.83515e-05	EGFR	ESR1, STAT5A	ERBB3, NRG4	16	Member
R-HSA-8847993	ERBB2 Activates PTK6 Signaling	2.35781	10	0.00254888	0.00254888	EGFR		ERBB3, NRG4	16	Member
R-HSA-6785631	ERBB2 Regulates Cell Motility	3.06515	10	0.00404513	0.00404513	EGFR	DIAPH1	ERBB3, NRG4	16	Member
R-HSA-1963642	PI3K events in ERBB2 signaling	1.91572	10	0.00497254	0.00497254	EGFR		ERBB3, NRG4	16	Member
R-HSA-1250196	SHC1 events in ERBB2 signaling	1.39325	10	0.0135745	0.0135745	EGFR		ERBB3, NRG4	16	Member
R-HSA-9665686	Signaling by ERBB2 TMD/JMD mutants	1.39325	10	0.0135745	0.0135745	EGFR		ERBB3, NRG4	16	Member
R-HSA-2219530	Constitutive Signaling by Aberrant PI3K in Cancer	0.597106	10	0.0181654	0.0181654	EGFR	ESR1	ERBB3, NRG4	16	Member
R-HSA-9664565	Signaling by ERBB2 KD Mutants	1.22606	10	0.0201994	0.0201994	EGFR		ERBB3, NRG4	16	Member
R-HSA-1227990	Signaling by ERBB2 in Cancer	1.1789	10	0.0228063	0.0228063	EGFR		ERBB3, NRG4	16	Member
R-HSA-1251985	Nuclear signaling by ERBB4	1.43679	10	0.029555	0.029555	SRC	ESR1, STAT5A	NRG4	16	Member
R-HSA-8863795	Downregulation of ERBB2 signaling	1.58542	10	0.0319343	0.0319343	EGFR	AKT3	ERBB3, NRG4	16	Member
R-HSA-400253	Circadian Clock	1.82994	10	0.000106019	0.000133428	EP300	CREM, CRY2, CSNK1D, PER2, SREBF1	ATF2, NRIP1, RORA	17	Representative
R-HSA-9707616	Heme signaling	1.33267	10	0.00135831	0.00162609	EP300	XPO1	ATF2, NRIP1, RORA	17	Member
R-HSA-354192	Integrin signaling	2.8381	10	0.000149105	0.000149105	SRC	FN1, PTPN1, RAPGEF3, RASGRP1, SYK		18	Representative
R-HSA-76009	Platelet Aggregation (Plug Formation)	1.96484	10	0.000689821	0.000689821	SRC	FN1, PTPN1, RAPGEF3, RASGRP1, SYK		18	Member
R-HSA-9664323	FCGR3A-mediated IL10 synthesis	2.12857	10	0.000410172	0.000410172	PRKACG	ADCY5, FCGR2A, ITPR1, PRKAR1A, SYK		19	Representative
R-HSA-1489509	DAG and IP3 signaling	1.53257	10	0.00063378	0.00063378	PRKACG	ADCY5, ITPR1, NBEA, PRKAR1A		19	Member
R-HSA-112043	PLC beta mediated events	1.59643	10	0.00133841	0.00133841	PRKACG	ADCY5, ITPR1, NBEA, PLCB2, PRKAR1A		19	Member
R-HSA-112040	G-protein mediated events	1.73499	10	0.00200392	0.00200392	PRKACG	ADCY5, GNAI1, ITPR1, NBEA, PLCB2, PRKAR1A		19	Member
R-HSA-163615	PKA activation	2.70454	10	0.00358269	0.00358269	PRKACG	ADCY5, NBEA, PRKAR1A		19	Member
R-HSA-164378	PKA activation in glucagon signalling	1.80303	10	0.00358269	0.00358269	PRKACG	ADCY5, PRKAR1A		19	Member
R-HSA-111931	PKA-mediated phosphorylation of CREB	2.41985	10	0.00509502	0.00509502	PRKACG	ADCY5, NBEA, PRKAR1A		19	Member
R-HSA-9662851	Anti-inflammatory response favouring Leishmania parasite infection	1.49	10	0.00690503	0.00690503	PRKACG	ADCY5, FCGR2A, GNAI1, GNB3, ITPR1, PRKAR1A, SYK		19	Member
R-HSA-9664433	Leishmania parasite growth and survival	1.49	10	0.00690503	0.00690503	PRKACG	ADCY5, FCGR2A, GNAI1, GNB3, ITPR1, PRKAR1A, SYK		19	Member
R-HSA-111885	Opioid Signalling	1.37759	10	0.0161054	0.0161054	PRKACG	ADCY5, GNAI1, GNB3, ITPR1, NBEA, PLCB2, PRKAR1A	PPP2R1A	19	Member
R-HSA-163359	Glucagon signaling in metabolic regulation	1.39325	10	0.028285	0.028285	PRKACG	ADCY5, GNB3, PRKAR1A		19	Member
R-HSA-111997	CaM pathway	1.35227	10	0.0309909	0.0309909	PRKACG	ADCY5, NBEA, PRKAR1A		19	Member
R-HSA-111933	Calmodulin induced events	1.35227	10	0.0309909	0.0309909	PRKACG	ADCY5, NBEA, PRKAR1A		19	Member
R-HSA-111996	Ca-dependent events	1.27714	10	0.0369032	0.0369032	PRKACG	ADCY5, NBEA, PRKAR1A		19	Member
R-HSA-2029481	FCGR activation	2.7865	10	0.00100538	0.00100538	SRC	FCGR2A, SYK		20	Representative
R-HSA-1059683	Interleukin-6 signaling	4.17975	10	0.00100538	0.00100538		CBL, IL6R, JAK2		21	Representative
R-HSA-6783589	Interleukin-6 family signaling	3.19286	10	0.0121633	0.0121633		CBL, IL11RA, IL6R, JAK2, LIF		21	Member
R-HSA-5633007	Regulation of TP53 Activity	0.791006	10	0.00118936	0.00211046	TP53	AKT3, HIPK2, MTA2, PML, RAD1, TOP3A, TP53RK	PPP2R1A	22	Representative
R-HSA-6804758	Regulation of TP53 Activity through Acetylation	1.58542	10	0.0039201	0.00546123	TP53	AKT3, MTA2, PML		22	Member
R-HSA-9024446	NR1H2 and NR1H3-mediated signaling	0.999504	10	0.00135831	0.00162609	EP300	KDM1A, SREBF1	NRIP1	23	Representative
R-HSA-1368082	RORA activates gene expression	1.70286	10	0.00493518	0.00563571	EP300	SREBF1	RORA	23	Member
R-HSA-1169410	Antiviral mechanism by IFN-stimulated genes	1.47973	10	0.00151804	0.00151804	RPS27A	ABCE1, ARIH1, FANCC, IKBKB, MAVS, MX2, NUP210, NUP88, POM121C, RIGI, SEC13, SEH1L, UBA7	PPP2R1A	24	Representative
R-HSA-913531	Interferon Signaling	1.5144	10	0.0374953	0.0374953	RPS27A	ABCE1, ARIH1, CIITA, FANCC, HLA-A, HLA-DPA1, IFITM2, IFNAR1, IKBKB, IP6K2, IRF1, IRF9, JAK2, MAVS, MX2, NUP210, NUP88, PML, POM121C, PTPN1, RIGI, SEC13, SEH1L, UBA7	PPP2R1A	24	Member
R-HSA-1169408	ISG15 antiviral mechanism	1.86394	10	0.0412722	0.0412722	RPS27A	ARIH1, MX2, NUP210, NUP88, POM121C, RIGI, SEC13, SEH1L, UBA7		24	Member
R-HSA-9664422	FCGR3A-mediated phagocytosis	1.88211	10	0.00179389	0.00179389	ACTB	ABI2, ARPC3, BAIAP2, MYO10, MYO5A, NCKIPSD, SYK		25	Representative
R-HSA-9664417	Leishmania phagocytosis	1.88211	10	0.00179389	0.00179389	ACTB	ABI2, ARPC3, BAIAP2, MYO10, MYO5A, NCKIPSD, SYK		25	Member
R-HSA-9664407	Parasite infection	1.88211	10	0.00179389	0.00179389	ACTB	ABI2, ARPC3, BAIAP2, MYO10, MYO5A, NCKIPSD, SYK		25	Member
R-HSA-2029482	Regulation of actin dynamics for phagocytic cup formation	2.07807	10	0.00206314	0.00206314	ACTB	ABI2, ARPC3, BAIAP2, FCGR2A, MYO10, MYO5A, NCKIPSD, SYK		25	Member
R-HSA-2029480	Fcgamma receptor (FCGR) dependent phagocytosis	1.82449	10	0.00855019	0.00855019	ACTB	ABI2, ARPC3, BAIAP2, FCGR2A, ITPR1, MYO10, MYO5A, NCKIPSD, PLD3, SYK		25	Member
R-HSA-5663213	RHO GTPases Activate WASPs and WAVEs	1.75151	10	0.0251521	0.0251521	ACTB	ABI2, ARPC3, BAIAP2, NCKIPSD		25	Member
R-HSA-195258	RHO GTPase Effectors	1.14534	10	0.00294134	0.00294134	ACTB	ABI2, ARPC3, BAIAP2, DAAM1, DIAPH1, DVL3, IQGAP1, KDM1A, MYLK, NCKIPSD, PFN2, PPP1R12A, PPP1R12B, PPP2R5E, SEC13, SEH1L, SRGAP2, TAOK1, XPO1	PPP2R1A, YWHAB	26	Representative
R-HSA-112382	Formation of RNA Pol II elongation complex	2.18939	10	0.00302442	0.00361862		AFF4, CCNT1, CDC73, CDK9, MLLT3, NCBP2, POLR2J, SUPT6H		27	Representative
R-HSA-75955	RNA Polymerase II Transcription Elongation	2.18939	10	0.00302442	0.00361862		AFF4, CCNT1, CDC73, CDK9, MLLT3, NCBP2, POLR2J, SUPT6H		27	Member
R-HSA-674695	RNA Polymerase II Pre-transcription Events	1.55197	10	0.0120691	0.0144214		AFF4, CCNT1, CDC73, CDK9, MLLT3, NCBP2, POLR2J, SUPT6H		27	Member
R-HSA-6782210	Gap-filling DNA repair synthesis and ligation in TC-NER	1.27714	10	0.00567543	0.00567543	RBX1	ERCC8, POLE, POLR2J, XAB2, ZNF830		28	Representative
R-HSA-6782135	Dual incision in TC-NER	1.50745	10	0.00606647	0.00606647	RBX1	ERCC1, ERCC8, POLE, POLR2J, XAB2, ZNF830		28	Member
R-HSA-6781827	Transcription-Coupled Nucleotide Excision Repair (TC-NER)	1.24263	10	0.0131702	0.0131702	RBX1	ERCC1, ERCC8, POLE, POLR2J, XAB2, ZNF830		28	Member
R-HSA-9856651	MITF-M-dependent gene expression	2.21577	10	0.00815044	0.00815044	ACTB	ATP6AP2, ATP6V0E2, ATP6V1G1, BCL7B, CDKN1A, CEACAM1, DIAPH1, DICER1, MYO5A, SMARCE1, SS18, TCF7L2		29	Representative
R-HSA-9824585	Regulation of MITF-M-dependent genes involved in pigmentation	1.75151	10	0.0251521	0.0251521	ACTB	BCL7B, MYO5A, SMARCE1, SS18		29	Member
R-HSA-9730414	MITF-M-regulated melanocyte development	1.88211	10	0.0287738	0.0287738	ACTB	ATP6AP2, ATP6V0E2, ATP6V1G1, BCL7B, CDKN1A, CEACAM1, DIAPH1, DICER1, MYO5A, SMARCE1, SS18, TCF7L2, XPO1	EPRS1	29	Member
R-HSA-8856828	Clathrin-mediated endocytosis	1.30432	10	0.00836868	0.00836868	EGFR	AGFG1, AP2M1, ARPC3, CBL, DNM1, EPN2, OCRL, RAB5A, SGIP1, SH3GL1, TOR1B, VAMP3		30	Representative
R-HSA-5674400	Constitutive Signaling by AKT1 E17K in Cancer	2.35781	9	0.0100733	0.0100733		AKT3, CDKN1A, FOXO1, TSC2		31	Representative
R-HSA-9614399	Regulation of localization of FOXO transcription factors	3.83143	10	0.0121203	0.0155364		AKT3, FOXO1	YWHAB	31	Member
R-HSA-2219528	PI3K/AKT Signaling in Cancer	1.03154	9	0.0200085	0.0200085		AKT3, CDKN1A, ESR1, FOXO1, TSC2	ERBB3, NRG4	31	Member
R-HSA-6806834	Signaling by MET	1.41158	10	0.0103391	0.0103391	SRC	CBL, COL5A3, FN1, LAMA4, PTPN1, SH3GL1	DOCK7	32	Representative
R-HSA-418360	Platelet calcium homeostasis	2.8381	10	0.0152559	0.0152559		ATP2A3, ATP2B1, ITPR1, P2RX4, SLC8A1		33	Representative
R-HSA-6804116	TP53 Regulates Transcription of Genes Involved in G1 Cell Cycle Arrest	2.35781	10	0.0157196	0.0201458	TP53	CDKN1A, PCBP4		34	Representative
R-HSA-8864260	Transcriptional regulation by the AP-2 (TFAP2) family of transcription factors	0.957858	10	0.029555	0.0337251	EP300	CDKN1A, ESR1		34	Member
R-HSA-397014	Muscle contraction	1.40747	10	0.0173347	0.0173347		ANXA1, ATP2A3, ATP2B1, CACNA1C, CACNA2D2, HIPK2, ITPR1, KCND3, MYLK, RANGRF, SCN2A, SCN3B, SLC8A1, SORBS3, TMOD2, TPM2, TPM3	KCNK1	35	Representative
R-HSA-112314	Neurotransmitter receptors and postsynaptic signal transmission	1.08364	10	0.0182101	0.0182101	PRKACG	ADCY5, AP2M1, GIT1, GLRB, GNAI1, GNB3, GRIK2, KCNJ6, NBEA, NCALD, PLCB2, PRKAR1A, RASGRF1, RPS6KA3		36	Representative
R-HSA-9013424	RHOV GTPase cycle	2.70454	10	0.023017	0.023017		CEP97, GIT1, IQGAP1, SPTAN1, TPM3, ZNF512B		37	Representative
R-HSA-9680350	Signaling by CSF1 (M-CSF) in myeloid cells	0.988757	10	0.0268127	0.0268127	SRC	CBL, INPPL1		38	Representative
R-HSA-9607240	FLT3 Signaling	2.48525	10	0.0460534	0.0460534		ABL2, AKT3, CBL, SLA, STAT5A, SYK		39	Representative
R-HSA-8939243	RUNX1 interacts with co-factors whose precise effect on RUNX1 targets is not known	2.07104	1	0.0460534	0.0460534	EP300	CBX6, HIPK2, RNF2, RUNX1, SMARCE1		40	Representative
