# Supplementary material for: Transcriptomic profiling of pancreatic neuroendocrine tumors: dysregulation of WNT, MAPK, PI3K, neddylation pathways and potential non-invasive biomarkers
Source: PLoS One. 2025 Jun 16;20(6):e0325672. doi: 10.1371/journal.pone.0325672 (PMC12169574; doi:10.1371/journal.pone.0325672)
Supplement: S4 Table — (XLSX) [file pone.0325672.s009.xlsx]

## Sheet: Sheet1
Supplementary table 4. Results of differential expression analysis between different grades of pancreatic neuroendocrine tumor tissues. Only the genes that were considered significant (Log2FC > 0.5 or < -0.5 & padj < 0.05) are listed here. Column descriptions: Symbol - HGNC gene symbol; ENSEMBL - gene ID from Ensembl database; baseMean - average of normalized count values; Log2FoldChange - Log(ba…
Grade 2 vs. Grade 1 tumor									Grade 3 vs. Grade 1 tumor								Grade 3 vs. Grade 2 tumor
SYMBOL	ENSEMBL	baseMean	log2FoldChange	lfcSE	pvalue	padj			SYMBOL	ENSEMBL	baseMean	log2FoldChange	lfcSE	pvalue	padj		SYMBOL	ENSEMBL	baseMean	log2FoldChange	lfcSE	pvalue	padj
ARF5	ENSG00000004059	200.534	3.94342	2.05796	3.81553e-07	0.00154351			EFNB3	ENSG00000108947	23.0326	-0.681895	1.36855	2.02042e-33	1.30438e-29		NCAM1	ENSG00000149294	128.423	-5.55082	1.29296	1.44075e-06	0.00178481
MRPL41	ENSG00000182154	426.169	2.99229	1.14388	5.15593e-06	0.0104287			FRRS1L	ENSG00000260230	35.4399	-1.08556	2.34304	4.54442e-27	1.46694e-23		GPX2	ENSG00000176153	169.944	7.63161	2.48308	1.46006e-05	0.0150171
EFHD2	ENSG00000142634	104.981	-3.40644	1.36574	1.00379e-05	0.0135356			DPP6	ENSG00000130226	57.5647	-0.521304	1.21172	3.27054e-23	7.03821e-20
AP3S2	ENSG00000157823	92.5378	2.75689	0.944832	1.33932e-05	0.0154926			GIPR	ENSG00000010310	33.9199	-0.69309	1.40364	9.34568e-23	1.50839e-19
CCNT1	ENSG00000129315	73.6371	-2.52618	0.854851	1.82495e-05	0.0170366			NA	ENSG00000223839	32.5354	-0.530826	1.21631	5.17666e-20	6.68411e-17
NOSIP	ENSG00000142546	82.5225	4.10209	2.00968	2.68392e-05	0.0203576			C2CD4A	ENSG00000198535	15.1697	-0.537776	1.21986	3.29717e-19	3.54776e-16
KCNMB4	ENSG00000135643	8.35812	2.01348	2.28188	3.37317e-05	0.0240805			PCDH12	ENSG00000113555	17.6755	-0.538798	1.21264	6.56847e-18	6.058e-15
REEP1	ENSG00000068615	19.6139	0.564204	1.06975	3.81771e-05	0.0243851			SPRY3	ENSG00000168939	682.702	-0.511103	1.16063	1.5915e-14	1.02747e-11
ATP6V0E2-AS1	ENSG00000204934	11.7292	2.89027	1.67683	4.41111e-05	0.0267666			CACNA1A	ENSG00000141837	1525.65	-8.54573	1.61612	5.59402e-10	2.80116e-07
ZNF618	ENSG00000157657	125.241	-2.80733	1.17004	5.1373e-05	0.0292595			ZFAND2A	ENSG00000178381	690.291	-0.75125	1.50953	6.87073e-08	3.16839e-05
SLC9A8	ENSG00000197818	19.0366	2.3724	1.09394	6.58959e-05	0.0347701			ILF2	ENSG00000143621	363.591	5.49887	1.1446	3.25079e-07	0.000123454
AFF1	ENSG00000172493	311.503	-2.35748	0.975701	8.54735e-05	0.0398964			RMND1	ENSG00000155906	84.5104	-11.1	3.88414	3.86039e-07	0.000138459
EIF4G1	ENSG00000114867	782.246	1.78578	0.837223	9.87438e-05	0.0422462			FABP5	ENSG00000164687	110.378	6.19453	1.32169	5.60124e-07	0.000190324
CACNA1H	ENSG00000196557	33.1538	3.41411	1.68417	0.000100951	0.0422462			TPM4	ENSG00000167460	116.464	4.04048	0.895185	1.1688e-06	0.000377288
LDB3	ENSG00000122367	75.7726	-3.03444	1.35738	0.00011307	0.0442649			CHGA	ENSG00000100604	2216.57	-6.22511	1.73258	1.59279e-06	0.000489668
									CARD19	ENSG00000165233	45.0594	5.6626	1.27031	1.75619e-06	0.000515363
									FOXQ1	ENSG00000164379	57.4992	7.5278	1.74027	2.822e-06	0.000792122
									GALNT3	ENSG00000115339	299.112	4.75248	1.14567	6.14675e-06	0.00160207
									MFSD2A	ENSG00000168389	38.3844	6.89238	1.62777	6.20379e-06	0.00160207
									NOL10	ENSG00000115761	96.3153	5.16907	1.25128	6.78883e-06	0.00168572
									NDUFB9	ENSG00000147684	378.015	5.52766	1.34047	7.26527e-06	0.00173721
									LCN2	ENSG00000148346	19.1857	7.88676	1.97516	7.54971e-06	0.00174075
									ARX	ENSG00000004848	196.008	-0.934623	1.90938	8.78554e-06	0.0019539
									SUMO2	ENSG00000188612	519.665	4.47847	1.10542	9.07944e-06	0.0019539
									ITGA2	ENSG00000164171	171.274	5.67284	1.39971	9.7594e-06	0.00203247
									S100P	ENSG00000163993	106.993	6.86653	1.68356	1.06815e-05	0.00215499
									CD9	ENSG00000010278	41.0784	3.88667	0.988662	1.35925e-05	0.00265919
									IGKC	ENSG00000211592	614.959	6.55513	1.64847	1.46532e-05	0.00278239
									TMSB10	ENSG00000034510	5934.31	6.13225	1.55153	1.57272e-05	0.00290099
									HSPD1	ENSG00000144381	388.071	4.43766	1.14279	1.82985e-05	0.00328153
									DYNLT3	ENSG00000165169	47.8708	4.65506	1.20318	1.93319e-05	0.00337315
									ADISSP	ENSG00000101220	38.7812	5.01278	1.32646	2.72992e-05	0.00440732
									RER1	ENSG00000157916	1748.28	4.12634	1.08997	2.66029e-05	0.00440732
									ARPC1A	ENSG00000241685	78.398	3.98222	1.05521	2.73068e-05	0.00440732
									SNPH	ENSG00000101298	241.812	-5.41696	1.95587	3.44399e-05	0.00542303
									TRPC4AP	ENSG00000100991	156.193	4.97374	1.36908	4.85356e-05	0.00746061
									TTR	ENSG00000118271	5604.23	-5.12351	1.98462	5.14154e-05	0.00771948
									MAPK10	ENSG00000109339	97.073	-6.8297	2.50585	5.75156e-05	0.00843911
									NXPE3	ENSG00000144815	37.1285	-6.74779	2.56586	6.12711e-05	0.0087055
									MRPL30	ENSG00000185414	40.3474	4.6637	1.30832	6.2028e-05	0.0087055
									OGDHL	ENSG00000197444	72.5804	-5.67479	2.06036	6.96461e-05	0.00956671
									ABCC8	ENSG00000006071	363.745	-5.33669	2.24892	8.39258e-05	0.0102122
									KLF5	ENSG00000102554	45.9104	4.47468	1.28902	7.92229e-05	0.0102122
									ARFGEF3	ENSG00000112379	217.802	-5.54511	2.1422	8.59428e-05	0.0102122
									CFC1	ENSG00000136698	63.4898	-0.695601	1.41588	8.65841e-05	0.0102122
									ADGRG5	ENSG00000159618	40.2497	-0.708346	1.43454	8.69996e-05	0.0102122
									CACNB2	ENSG00000165995	48.167	-3.92463	1.27133	8.17269e-05	0.0102122
									ANKS1B	ENSG00000185046	118.604	-5.08904	1.97592	8.00177e-05	0.0102122
									PAPSS2	ENSG00000198682	377.509	-0.993205	2.06295	8.19254e-05	0.0102122
									OSBPL8	ENSG00000091039	120.661	3.08533	0.89428	9.64863e-05	0.0111235
									SMOX	ENSG00000088826	61.845	6.02207	1.75578	0.000101584	0.0115057
									CSDE1	ENSG00000009307	859.398	3.61858	1.06044	0.000105031	0.011691
									HS2ST1	ENSG00000153936	28.7331	4.36783	1.31234	0.000113848	0.0124577
									TESK1	ENSG00000107140	17.8999	-7.7611	3.81786	0.000120133	0.0129264
									REG3G	ENSG00000143954	128.192	5.3129	1.57809	0.000122401	0.0129545
									MPHOSPH6	ENSG00000135698	45.3031	5.59562	1.6915	0.000139237	0.0144891
									KCNJ6	ENSG00000157542	59.818	-5.86912	2.23032	0.00014139	0.0144891
									MARK3	ENSG00000075413	156.824	-3.81259	1.47457	0.000144943	0.0146211
									ACSL6	ENSG00000164398	24.0068	-6.99237	3.41531	0.000152233	0.0151203
									SLC7A8	ENSG00000092068	80.2134	-4.19827	1.59538	0.000162797	0.0159245
									ZDHHC5	ENSG00000156599	197.407	4.73482	1.45236	0.000168537	0.0162399
									ZNF407-AS1	ENSG00000264247	104.799	-4.76364	2.00558	0.000172312	0.0163595
									ERO1B	ENSG00000086619	170.659	-3.42843	1.2783	0.000180993	0.0169347
									RWDD2B	ENSG00000156253	82.619	-4.64353	1.97293	0.000186929	0.0172402
									ARSB	ENSG00000113273	81.4949	5.20629	1.61936	0.000192855	0.0174409
									PCSK2	ENSG00000125851	217.443	-4.84453	2.22279	0.000194508	0.0174409
									DGKE	ENSG00000153933	26.0566	-4.56016	1.67069	0.000205518	0.0176927
									ASB13	ENSG00000196372	101.757	-4.64113	2.09972	0.000205538	0.0176927
									ZNF561-AS1	ENSG00000267106	18.5125	-1.23878	3.36786	0.000202423	0.0176927
									PLEKHG2	ENSG00000090924	64.947	4.96451	1.5632	0.000219899	0.0179705
									ATP5PB	ENSG00000116459	39.7226	4.05772	1.27298	0.000215464	0.0179705
									KCNMA1	ENSG00000156113	57.6559	-4.62288	1.80698	0.000211805	0.0179705
									PCGF2	ENSG00000277258	22.4565	-7.53437	4.02879	0.000217487	0.0179705
									CAMK2B	ENSG00000058404	315.839	-0.74018	1.47946	0.000234809	0.0189491
									GPD1	ENSG00000167588	71.7737	-1.16144	2.77816	0.00026038	0.0207532
									KCNC4	ENSG00000116396	71.9266	-5.23748	2.67414	0.000281723	0.0221805
									ICA1L	ENSG00000163596	20.5722	-4.9645	2.07916	0.000286157	0.0222582
									NA	ENSG00000287419	19.6736	-0.70244	1.42216	0.00029654	0.0227912
									IGFBP4	ENSG00000141753	1196.67	3.35166	1.08085	0.000309686	0.0232481
									TOR2A	ENSG00000160404	63.9958	-0.592466	1.28302	0.000307594	0.0232481
									CNOT7	ENSG00000198791	32.7515	-2.70596	0.969219	0.000314868	0.0233654
									BAIAP3	ENSG00000007516	61.5599	-0.907774	1.81345	0.000324927	0.0238378
									RGS11	ENSG00000076344	143.125	-4.74998	2.62897	0.000343956	0.0249504
									REC8	ENSG00000100918	17.6507	-6.87336	3.83012	0.000356179	0.0249945
									GRIA2	ENSG00000120251	45.2232	-4.90684	2.16383	0.000353092	0.0249945
									LOC102724594	ENSG00000275895	22.345	-0.930514	1.86294	0.000353106	0.0249945
									SPATA6L	ENSG00000106686	23.8366	-0.552401	1.24058	0.000378239	0.0257043
									RPL27A	ENSG00000166441	536.474	3.56981	1.17819	0.000375265	0.0257043
									SCG5	ENSG00000166922	154.668	-3.79487	1.68529	0.000370722	0.0257043
									ACTR3	ENSG00000115091	197.052	4.04364	1.34742	0.000384317	0.0258453
									CXXC4	ENSG00000168772	30.455	-6.1575	3.29804	0.000402351	0.0267792
									MAP6	ENSG00000171533	20.7837	-4.86691	2.01799	0.00040927	0.0269617
									ZIM2-AS1	ENSG00000286125	17.044	-5.17231	2.29463	0.000429953	0.0280381
									CLHC1	ENSG00000162994	29.9042	-4.19845	1.83461	0.000449217	0.0290015
									DNAJC10	ENSG00000077232	61.6997	-3.09629	1.29044	0.000466223	0.0296004
									PPP1R1A	ENSG00000135447	14.851	-6.52552	3.733	0.000467664	0.0296004
									TMEM59L	ENSG00000105696	150.735	-0.54435	1.23197	0.000474192	0.0297222
									ID1	ENSG00000125968	97.005	2.86531	0.966227	0.000501776	0.0311487
									DNAJC11	ENSG00000007923	17.4221	-0.667638	1.37216	0.000515145	0.0313201
									ATG4A	ENSG00000101844	32.135	-4.68099	2.29821	0.000515323	0.0313201
									NCAM1	ENSG00000149294	81.3992	-4.08363	2.10287	0.000519091	0.0313201
									ACTA2	ENSG00000107796	200.134	3.33362	1.14897	0.00056777	0.03394
									PACRG	ENSG00000112530	25.4924	-0.673331	1.37031	0.000588423	0.0348519
									TMEM37	ENSG00000171227	37.2406	-0.877649	1.73248	0.000615525	0.0361257
									GNAS	ENSG00000087460	499.343	-3.50035	1.81712	0.000636976	0.0370479
									LINC00847	ENSG00000245060	22.1189	-0.808064	1.58731	0.000739438	0.0426233
									POMP	ENSG00000132963	90.7449	3.82649	1.37539	0.000748522	0.0427651
									MYDGF	ENSG00000074842	140.191	3.73843	1.34805	0.000763899	0.0432608
									DCAF10	ENSG00000122741	36.9179	-3.07065	1.3421	0.000783427	0.0439809
									EDN3	ENSG00000124205	13.9239	-0.682219	1.3894	0.000800366	0.044375
									RNF34	ENSG00000170633	21.318	-0.703641	1.4208	0.000804193	0.044375
									TSR3	ENSG00000007520	109.069	-3.77067	2.29774	0.000815128	0.0445972
									AKAP10	ENSG00000108599	248.19	-0.675873	1.37807	0.000909308	0.0477276
									FAM234A	ENSG00000167930	73.9358	-0.927371	1.83288	0.000883437	0.0477276
									RPS21	ENSG00000171858	981.62	3.46689	1.26808	0.000907312	0.0477276
									SS18L1	ENSG00000184402	59.1858	2.92756	1.05995	0.000889941	0.0477276
									NA	ENSG00000279159	115.002	4.15856	1.54333	0.000895526	0.0477276
									NA	ENSG00000274421	123.733	4.04359	1.50147	0.000939807	0.0489306
									HSF1	ENSG00000185122	29.1734	3.45987	1.28921	0.000957431	0.0492075
									LITAF	ENSG00000189067	859.528	4.15716	1.54563	0.000960369	0.0492075
									CLDN4	ENSG00000189143	116.493	4.19963	1.57549	0.000968339	0.0492252
