# Supplementary material for: Transcriptomic profiling of pancreatic neuroendocrine tumors: dysregulation of WNT, MAPK, PI3K, neddylation pathways and potential non-invasive biomarkers
Source: PLoS One. 2025 Jun 16;20(6):e0325672. doi: 10.1371/journal.pone.0325672 (PMC12169574; doi:10.1371/journal.pone.0325672)
Supplement: S5 Table — (XLSX) [file pone.0325672.s010.xlsx]

## Sheet: Sheet1
Supplementary table 5. A list of DEGs from tumor vs. tumor-adjacent tissue comparisons that are labeled as cell surface markers according to the in-silico human surfaceome database. Column descriptions: ENSEMBL - gene ID from Ensembl database; baseMean - average of normalized count values; Log2FoldChange - Log(base 2) transformed fold change values, used to estimate the effect size e.g. whether t…
ENSEMBL	baseMean	log2FoldChange	lfcSE	pvalue	padj	SYMBOL	UniProt accession	UniProt description	Surfaceome Label	Surfaceome Label Source	TM domains	Ensembl protein	CD number	CSPA category	DrugBank approved drug IDs
ENSG00000074410	22.9416	-3.6163	1.85961	0.00229232	0.0261714	CA12	O43570	Carbonic anhydrase 12	surface	machine learning	1	ENSP00000178638	NA	1 - high confidence	DB00562;DB00774;DB00909;DB00999
ENSG00000065361	665.041	-2.40334	1.12197	0.00127719	0.0184707	ERBB3	P21860	Receptor tyrosine-protein kinase erbB-3	surface	pos. trainingset	1	ENSP00000267101	NA	1 - high confidence	NA
ENSG00000117114	17.1174	-1.87063	0.851356	0.00526692	0.042513	ADGRL2	O95490	Latrophilin-2	surface	pos. trainingset	7	ENSP00000359752;ENSP00000359763	NA	1 - high confidence	NA
ENSG00000155066	13.5217	-1.77791	1.82611	0.0011415	0.0174875	PROM2	Q8N271	Prominin-2	surface	pos. trainingset	5	ENSP00000318270;ENSP00000318520;ENSP00000385716	NA	1 - high confidence	NA
ENSG00000114554	24.3226	0.8295	1.41376	0.00488746	0.0403214	PLXNA1	Q9UIW2	Plexin-A1	surface	pos. trainingset	1	ENSP00000377061	NA	1 - high confidence	NA
ENSG00000071991	11.9128	0.889894	1.72399	0.00403911	0.0359528	CDH19	Q9H159	Cadherin-19	surface	pos. trainingset	1	ENSP00000262150	NA	1 - high confidence	NA
ENSG00000108797	11.9564	0.951189	1.60245	0.00553391	0.0439882	CNTNAP1	P78357	Contactin-associated protein 1	surface	machine learning	1	ENSP00000264638	NA	1 - high confidence	NA
ENSG00000141338	16.3061	1.0984	1.64258	0.00670252	0.0493812	ABCA8	O94911	ATP-binding cassette sub-family A member 8	surface	pos. trainingset	14	ENSP00000269080	NA	1 - high confidence	NA
ENSG00000183023	28.2718	1.34944	1.66689	0.00340952	0.0326734	SLC8A1	P32418	Sodium/calcium exchanger 1	surface	pos. trainingset	10	ENSP00000332931;ENSP00000384763	NA	1 - high confidence	DB00132;DB00159
ENSG00000004399	31.7103	1.57399	1.89502	0.000692447	0.0131041	PLXND1	Q9Y4D7	Plexin-D1	surface	pos. trainingset	1	ENSP00000317128	NA	1 - high confidence	NA
ENSG00000164638	24.3595	1.6898	1.83649	0.00559994	0.0441719	SLC29A4	Q7RTT9	Equilibrative nucleoside transporter 4	surface	pos. trainingset	10	ENSP00000297195;ENSP00000380081	NA	1 - high confidence	NA
ENSG00000146072	30.9878	1.7126	1.57168	0.00346029	0.0329367	TNFRSF21	O75509	Tumor necrosis factor receptor superfamily member 21	surface	pos. trainingset	1	ENSP00000296861	CD358	1 - high confidence	NA
ENSG00000196950	164.409	1.73562	1.13378	0.00553759	0.0439882	SLC39A10	Q9ULF5	Zinc transporter ZIP10	surface	machine learning	7	ENSP00000352655;ENSP00000386766	NA	1 - high confidence	NA
ENSG00000125827	93.067	2.01628	0.930837	0.00383613	0.0349145	TMX4	Q9H1E5	Thioredoxin-related transmembrane protein 4	surface	machine learning	1	ENSP00000246024	NA	1 - high confidence	NA
ENSG00000154096	24.186	2.14984	2.32535	0.00461292	0.0387985	THY1	P04216	Thy-1 membrane glycoprotein	surface	GPI (UniProt)	0	ENSP00000284240;ENSP00000431301	CD90	1 - high confidence	NA
ENSG00000132182	33.6923	2.187	1.48872	0.00657054	0.0488748	NUP210	Q8TEM1	Nuclear pore membrane glycoprotein 210	surface	machine learning	1	ENSP00000254508	NA	1 - high confidence	NA
ENSG00000142166	15.7563	2.43352	1.31571	0.00237891	0.0266171	IFNAR1	P17181	Interferon alpha/beta receptor 1	surface	machine learning	1	ENSP00000270139	NA	1 - high confidence	DB00008;DB00011;DB00018;DB00022;DB00034;DB00060;DB00068;DB00069;DB00105;DB05258
ENSG00000019582	1457.7	2.46166	1.14091	0.00101021	0.01645	CD74	P04233	HLA class II histocompatibility antigen gamma chain	surface	machine learning	1	ENSP00000009530	CD74	1 - high confidence	NA
ENSG00000185344	14.4781	2.47398	1.25936	0.00289317	0.0294815	ATP6V0A2	Q9Y487	V-type proton ATPase 116 kDa subunit a isoform 2	surface	pos. trainingset	8	ENSP00000332247	NA	1 - high confidence	NA
ENSG00000131724	24.1022	2.50603	0.939426	0.000502175	0.0108842	IL13RA1	P78552	Interleukin-13 receptor subunit alpha-1	surface	machine learning	1	ENSP00000360730	CD213a1	1 - high confidence	NA
ENSG00000176834	31.7591	2.65931	1.58419	0.00409653	0.0362301	VSIG10	Q8N0Z9	V-set and immunoglobulin domain-containing protein 10	surface	machine learning	1	ENSP00000352172	NA	1 - high confidence	NA
ENSG00000130202	34.7304	2.80996	1.43852	0.00222632	0.0257112	NECTIN2	Q92692	Nectin-2	surface	pos. trainingset	1	ENSP00000252483	CD112	1 - high confidence	NA
ENSG00000260314	38.5337	2.82563	1.79919	0.00177613	0.0222523	MRC1	P22897	Macrophage mannose receptor 1	surface	pos. trainingset	1	ENSP00000455897	CD206	1 - high confidence	NA
ENSG00000151617	10.5887	2.97191	2.04809	0.00510706	0.0416329	EDNRA	P25101	Endothelin-1 receptor	surface	pos. trainingset	7	ENSP00000315011	NA	1 - high confidence	DB00559;DB00945;DB06268;DB08932
ENSG00000161381	43.5629	3.0493	1.90151	0.00439103	0.0377736	PLXDC1	Q8IUK5	Plexin domain-containing protein 1	surface	pos. trainingset	1	ENSP00000323927	NA	1 - high confidence	NA
ENSG00000118257	7.49682	3.19039	2.00112	0.00384881	0.0349145	NRP2	O60462	Neuropilin-2	surface	machine learning	1	ENSP00000272849;ENSP00000387519	NA	1 - high confidence	NA
ENSG00000103335	37.9289	3.24927	1.75666	5.63246e-05	0.0027992	PIEZO1	Q92508	Piezo-type mechanosensitive ion channel component 1	surface	pos. trainingset	39	ENSP00000301015	NA	1 - high confidence	NA
ENSG00000197324	44.8832	4.07294	1.12051	5.34813e-06	0.00051251	LRP10	Q7Z4F1	Low-density lipoprotein receptor-related protein 10	surface	machine learning	1	ENSP00000352601	NA	1 - high confidence	NA
ENSG00000141458	48.1757	5.40082	0.936982	8.73592e-10	2.31451e-07	NPC1	O15118	Niemann-Pick C1 protein	surface	machine learning	13	ENSP00000269228	NA	1 - high confidence	NA
ENSG00000079385	12.8523	5.42803	2.89666	0.00113615	0.0174649	CEACAM1	P13688	Carcinoembryonic antigen-related cell adhesion molecule 1	surface	pos. trainingset	1	ENSP00000161559	CD66a	1 - high confidence	DB00113
ENSG00000170624	12.9004	7.82337	3.54165	0.000168442	0.00542864	SGCD	Q92629	Delta-sarcoglycan	surface	pos. trainingset	1	ENSP00000403003	NA	1 - high confidence	NA
