# Supplementary material for: Transcriptomic profiling of pancreatic neuroendocrine tumors: dysregulation of WNT, MAPK, PI3K, neddylation pathways and potential non-invasive biomarkers
Source: PLoS One. 2025 Jun 16;20(6):e0325672. doi: 10.1371/journal.pone.0325672 (PMC12169574; doi:10.1371/journal.pone.0325672)
Supplement: S6 Table — List sourced from – secretome proteins predicted by MDSEC (majority decision-based method for secreted proteins) section. (XLSX) [file pone.0325672.s011.xlsx]

## Sheet: Sheet1
Supplementary table 6. A list of DEGs from tumor vs. tumor-adjacent tissue comparisons that are labeled as secretome proteins according to the human protein atlas (HPA) list of secretome proteins predicted by MDSEC (majority decision-based method for secreted proteins) Column descriptions: ENSEMBL - gene ID from Ensembl database; baseMean - average of normalized count values; Log2FoldChange - Log…
ENSEMBL	baseMean	log2FoldChange	lfcSE	pvalue	padj	SYMBOL	Gene	Gene description	Uniprot	Protein class	Biological process	Disease involvement	HPA evidence	Secretome location	Secretome function
ENSG00000115414	938.164	3.18074	1.82509	1.35863e-05	0.000995005	FN1	FN1	Fibronectin 1	P02751	Cancer-related genes, Candidate cardiovascular disease genes, Disease related genes, FDA approved drug targets, Human disease related genes, Plasma proteins, Predicted intracellular proteins, Predicted secreted proteins	Acute phase, Angiogenesis, Cell adhesion, Cell shape	Cancer-related genes, Disease variant, Dwarfism, FDA approved drug targets	Evidence at protein level	Secreted to blood	Acute phase
ENSG00000164266	5894.89	-2.49477	1.80499	0.000215033	0.00635088	SPINK1	SPINK1	Serine peptidase inhibitor Kazal type 1	P00995	Cancer-related genes, Disease related genes, Human disease related genes, Plasma proteins, Predicted secreted proteins	NA	Cancer-related genes, Disease variant	Evidence at protein level	Secreted to digestive system	Enzyme inhibitor
ENSG00000160180	87.4435	0.686823	1.23637	0.0067492	0.0494685	TFF3	TFF3	Trefoil factor 3	Q07654	Cancer-related genes, Plasma proteins, Predicted intracellular proteins, Predicted secreted proteins	NA	Cancer-related genes	Evidence at protein level	Secreted to blood	No annotated function
ENSG00000146674	277.288	3.47911	1.49137	8.24941e-05	0.00344031	IGFBP3	IGFBP3	Insulin like growth factor binding protein 3	P17936	Cancer-related genes, Plasma proteins, Predicted intracellular proteins, Predicted secreted proteins	Apoptosis	Cancer-related genes	Evidence at protein level	Secreted to blood	Other
ENSG00000163083	115.413	2.4561	3.24354	0.000238894	0.00685337	INHBB	INHBB	Inhibin subunit beta B	P09529	Cancer-related genes, Predicted secreted proteins	NA	Cancer-related genes	Evidence at transcript level	Secreted to blood	Hormone
ENSG00000185010	8.59085	-3.54673	1.42732	0.00114147	0.0174875	F8	F8	Coagulation factor VIII	P00451	Candidate cardiovascular disease genes, Disease related genes, FDA approved drug targets, Human disease related genes, Plasma proteins, Predicted intracellular proteins, Predicted secreted proteins	Acute phase, Blood coagulation, Hemostasis	Disease variant, FDA approved drug targets, Hemophilia, Thrombophilia	Evidence at protein level	Secreted to blood	Blood coagulation
ENSG00000182326	80.2942	4.77635	1.56236	1.0297e-06	0.000144931	C1S	C1S	Complement C1s	P09871	Disease related genes, Enzymes, FDA approved drug targets, Human disease related genes, Plasma proteins, Predicted intracellular proteins, Predicted secreted proteins	Complement pathway, Immunity, Innate immunity	Disease variant, Ehlers-Danlos syndrome, FDA approved drug targets	Evidence at protein level	Secreted to blood	Complement pathway
ENSG00000118004	6.47308	5.36226	2.29278	0.00362609	0.0338837	COLEC11	COLEC11	Collectin subfamily member 11	Q9BWP8	Disease related genes, Human disease related genes, Plasma proteins, Predicted intracellular proteins, Predicted secreted proteins	Immunity, Innate immunity	Disease variant	Evidence at transcript level	Secreted to blood	Developmental protein
ENSG00000167748	456.851	-3.38003	2.38356	5.53102e-05	0.00279356	KLK1	KLK1	Kallikrein 1	P06870	Enzymes, Metabolic proteins, Predicted secreted proteins	NA	NA	Evidence at transcript level	Secreted to digestive system	Enzyme
ENSG00000117069	14.6185	6.66077	4.11917	0.00109974	0.0171689	ST6GALNAC5	ST6GALNAC5	ST6 N-acetylgalactosaminide alpha-2,6-sialyltransferase 5	Q9BVH7	Metabolic proteins, Predicted intracellular proteins	Lipid metabolism	NA	Evidence at transcript level	Intracellular and membrane	Enzyme
ENSG00000130558	65.8319	2.90829	3.44595	0.00105304	0.0168487	OLFM1	OLFM1	Olfactomedin 1	Q99784	Plasma proteins, Predicted intracellular proteins, Predicted secreted proteins, Transporters	NA	NA	Evidence at transcript level	Secreted in brain	Developmental protein
ENSG00000115386	3760.3	-2.10254	1.93451	6.94678e-05	0.00314455	REG1A	REG1A	Regenerating family member 1 alpha	P05451	Plasma proteins, Predicted secreted proteins, Transporters	NA	NA	Evidence at protein level	Secreted to digestive system	No annotated function
ENSG00000138131	41.6469	4.89022	2.1478	0.000229174	0.00665936	LOXL4	LOXL4	Lysyl oxidase like 4	Q96JB6	Predicted secreted proteins	NA	NA	Evidence at protein level	Secreted to extracellular matrix	Enzyme
ENSG00000204983	23953.1	-3.24953	2.08888	1.07669e-05	0.000828958	PRSS1	PRSS1	Serine protease 1	P07477	Cancer-related genes, Disease related genes, Enzymes, Human disease related genes, Plasma proteins, Potential drug targets, Predicted intracellular proteins, Predicted secreted proteins	Digestion	Cancer-related genes, Disease variant	Evidence at protein level	Secreted to digestive system	Enzyme
ENSG00000138207	77.3067	4.40434	3.06002	0.000747284	0.0135443	RBP4	RBP4	Retinol binding protein 4	P02753	Cancer-related genes, Disease related genes, Human disease related genes, Metabolic proteins, Plasma proteins, Potential drug targets, Predicted intracellular proteins, Predicted secreted proteins, Transporters	Sensory transduction, Transport, Vision	Cancer-related genes, Disease variant, Microphthalmia	Evidence at protein level	Secreted to blood	Transport
ENSG00000130649	41.4348	0.783464	1.47823	1.05417e-31	9.49598e-29	CYP2E1	CYP2E1	Cytochrome P450 family 2 subfamily E member 1	P05181	Cancer-related genes, Enzymes, Metabolic proteins, Predicted intracellular proteins	Fatty acid metabolism, Lipid metabolism	Cancer-related genes	Evidence at protein level	Intracellular and membrane	Enzyme
ENSG00000126218	39.5048	3.63053	2.33055	0.00150114	0.0202234	F10	F10	Coagulation factor X	P00742	Candidate cardiovascular disease genes, Disease related genes, Enzymes, FDA approved drug targets, Human disease related genes, Plasma proteins, Predicted secreted proteins	Blood coagulation, Hemostasis	Disease variant, FDA approved drug targets	Evidence at transcript level	Secreted to blood	Blood coagulation
ENSG00000125730	819.778	1.99287	2.79781	0.00060095	0.0121167	C3	C3	Complement C3	P01024	Candidate cardiovascular disease genes, Disease related genes, FDA approved drug targets, Human disease related genes, Plasma proteins, Predicted intracellular proteins, Predicted secreted proteins	Complement alternate pathway, Complement pathway, Fatty acid metabolism, Immunity, Inflammatory response, Innate immunity, Lipid metabolism	Age-related macular degeneration, Disease variant, FDA approved drug targets, Hemolytic uremic syndrome	Evidence at protein level	Secreted to blood	Complement pathway
ENSG00000198734	18.4975	5.40479	2.6686	0.000751535	0.0135668	F5	F5	Coagulation factor V	P12259	Candidate cardiovascular disease genes, Disease related genes, FDA approved drug targets, Human disease related genes, Plasma proteins, Predicted secreted proteins	Blood coagulation, Hemostasis	Disease variant, FDA approved drug targets, Thrombophilia	Evidence at transcript level	Secreted to blood	Blood coagulation
ENSG00000170890	1945.66	-4.75526	1.90375	2.62173e-06	0.000303905	PLA2G1B	PLA2G1B	Phospholipase A2 group IB	P04054	Candidate cardiovascular disease genes, Enzymes, FDA approved drug targets, Metabolic proteins, Predicted intracellular proteins, Predicted secreted proteins, RAS pathway related proteins	Lipid metabolism, Phospholipid metabolism	FDA approved drug targets	Evidence at protein level	Secreted to digestive system	Enzyme
ENSG00000091583	75.8785	4.66904	3.05271	0.00159798	0.0209223	APOH	APOH	Apolipoprotein H	P02749	Candidate cardiovascular disease genes, Plasma proteins, Predicted intracellular proteins, Predicted secreted proteins	NA	NA	Evidence at protein level	Secreted to blood	Apolipoprotein
ENSG00000175535	15201.9	-3.37656	2.09687	5.05737e-06	0.000495182	PNLIP	PNLIP	Pancreatic lipase	P16233	Disease related genes, Enzymes, FDA approved drug targets, Human disease related genes, Metabolic proteins, Plasma proteins, Predicted secreted proteins	Lipid degradation, Lipid metabolism	Disease variant, FDA approved drug targets	Evidence at protein level	Secreted to digestive system	Enzyme
ENSG00000170835	2039.36	-0.654998	1.10401	0.00326287	0.0318784	CEL	CEL	Carboxyl ester lipase	P19835	Disease related genes, Enzymes, Human disease related genes, Metabolic proteins, Plasma proteins, Potential drug targets, Predicted secreted proteins	Lipid degradation, Lipid metabolism	Diabetes mellitus	Evidence at protein level	Secreted to digestive system	Enzyme
ENSG00000142615	2458.08	-1.58511	1.79853	0.000196282	0.00607598	CELA2A	CELA2A	Chymotrypsin like elastase 2A	P08217	Disease related genes, Enzymes, Human disease related genes, Potential drug targets, Predicted secreted proteins	NA	Diabetes mellitus, Disease variant, Obesity	Evidence at transcript level	Secreted to digestive system	Enzyme
ENSG00000162438	8799.39	-0.506112	1.03736	0.0026003	0.0277859	CTRC	CTRC	Chymotrypsin C	Q99895	Disease related genes, Enzymes, Human disease related genes, Potential drug targets, Predicted secreted proteins	NA	Disease variant	Evidence at protein level	Secreted to digestive system	Enzyme
ENSG00000164418	12.85	3.50985	2.60425	0.00351481	0.0332577	GRIK2	GRIK2	Glutamate ionotropic receptor kainate type subunit 2	Q13002	Disease related genes, FDA approved drug targets, Human disease related genes, Predicted intracellular proteins, Predicted membrane proteins	Ion transport, Transport	Disease variant, Epilepsy, FDA approved drug targets, Intellectual disability	Evidence at transcript level	Intracellular and membrane	Receptor
ENSG00000243480	7280.39	-2.63626	2.17849	8.00607e-05	0.00338585	AMY2A	AMY2A	Amylase alpha 2A	P04746	Enzymes, FDA approved drug targets, Metabolic proteins, Predicted secreted proteins	Carbohydrate metabolism	FDA approved drug targets	Evidence at protein level	Secreted to digestive system	Enzyme
ENSG00000275896	10338.3	-1.13313	1.41223	0.000104749	0.0040274	PRSS2	PRSS2	Serine protease 2	P07478	Enzymes, Human disease related genes, Plasma proteins, Predicted secreted proteins	Digestion	NA	Evidence at protein level	Secreted to digestive system	Enzyme
ENSG00000240038	1319.55	-3.35671	1.88785	8.00354e-06	0.00068015	AMY2B	AMY2B	Amylase alpha 2B	P19961	Enzymes, Metabolic proteins, Plasma proteins, Predicted secreted proteins	Carbohydrate metabolism	NA	Evidence at protein level	Secreted to digestive system	Enzyme
ENSG00000091704	5212.2	-1.42447	1.62681	0.00025526	0.0070653	CPA1	CPA1	Carboxypeptidase A1	P15085	Enzymes, Metabolic proteins, Predicted intracellular proteins, Predicted secreted proteins	NA	NA	Evidence at protein level	Secreted to digestive system	Enzyme
ENSG00000168928	247.836	-3.97185	1.71707	7.38652e-05	0.00325144	CTRB2	CTRB2	Chymotrypsinogen B2	Q6GPI1	Enzymes, Predicted intracellular proteins, Predicted secreted proteins	Digestion	NA	Evidence at transcript level	Secreted to digestive system	Enzyme
ENSG00000215704	392.172	-3.8363	2.24363	8.20593e-05	0.00344031	CELA2B	CELA2B	Chymotrypsin like elastase 2B	P08218	Enzymes, Predicted intracellular proteins, Predicted secreted proteins	NA	NA	Evidence at transcript level	Secreted to digestive system	Enzyme
ENSG00000142789	7842.93	-1.8342	1.91308	6.37439e-05	0.00298632	CELA3A	CELA3A	Chymotrypsin like elastase 3A	P09093	Enzymes, Predicted intracellular proteins, Predicted secreted proteins	NA	NA	Evidence at protein level	Secreted to digestive system	Enzyme
ENSG00000219073	1570.76	-0.868377	1.23966	0.00170342	0.0217343	CELA3B	CELA3B	Chymotrypsin like elastase 3B	P08861	Enzymes, Predicted intracellular proteins, Predicted secreted proteins	NA	NA	Evidence at protein level	Secreted to digestive system	Enzyme
ENSG00000168925	2568.61	-0.784504	1.17127	0.00166821	0.0214674	CTRB1	CTRB1	Chymotrypsinogen B1	P17538	Enzymes, Predicted intracellular proteins, Predicted secreted proteins	Digestion	NA	Evidence at transcript level	Secreted to digestive system	Enzyme
ENSG00000125851	167.365	2.31214	1.45596	0.00661239	0.0491456	PCSK2	PCSK2	Proprotein convertase subtilisin/kexin type 2	P16519	Enzymes, Predicted intracellular proteins, Predicted secreted proteins	NA	NA	Evidence at transcript level	Secreted in other tissues	Enzyme
ENSG00000137392	41620.7	-3.4575	2.15683	4.43731e-06	0.000454219	CLPS	CLPS	Colipase	P04118	Metabolic proteins, Plasma proteins, Predicted intracellular proteins, Predicted secreted proteins	Digestion, Lipid degradation, Lipid metabolism	Diabetes mellitus	Evidence at protein level	Secreted to digestive system	Other
ENSG00000266200	1080.16	-0.820052	1.19692	0.000696265	0.0131488	PNLIPRP2	PNLIPRP2	Pancreatic lipase related protein 2 (gene/pseudogene)	NA	Metabolic proteins, Predicted intracellular proteins	NA	NA	Evidence at transcript level	NA	NA
ENSG00000187021	703.792	-0.733391	1.15835	0.00127745	0.0184707	PNLIPRP1	PNLIPRP1	Pancreatic lipase related protein 1	P54315	Metabolic proteins, Predicted secreted proteins	NA	NA	Evidence at transcript level	Secreted to digestive system	No annotated function
ENSG00000128564	62.2051	1.35732	1.59199	0.00579093	0.0450861	VGF	VGF	VGF nerve growth factor inducible	O15240	Plasma proteins, Predicted secreted proteins	NA	NA	Evidence at protein level	Secreted to blood	Growth factor
ENSG00000179751	3515.9	-3.60918	2.24788	8.34146e-06	0.000702241	SYCN	SYCN	Syncollin	Q0VAF6	Predicted intracellular proteins	Exocytosis	NA	Evidence at protein level	Intracellular and membrane	Other
ENSG00000071991	11.9128	0.889894	1.72399	0.00403911	0.0359528	CDH19	CDH19	Cadherin 19	Q9H159	Predicted intracellular proteins, Predicted membrane proteins	Cell adhesion	NA	Evidence at transcript level	NA	NA
ENSG00000169347	6366.65	-1.76296	1.84376	5.64731e-05	0.0027992	GP2	GP2	Glycoprotein 2	P55259	Predicted intracellular proteins, Predicted membrane proteins, Predicted secreted proteins	Immunity, Innate immunity	NA	Evidence at protein level	Secreted to digestive system	Receptor
ENSG00000172023	584.376	-1.47739	1.70734	0.000776398	0.0137403	REG1B	REG1B	Regenerating family member 1 beta	P48304	Predicted intracellular proteins, Predicted secreted proteins	NA	NA	Evidence at protein level	Secreted to digestive system	No annotated function
ENSG00000114204	60.323	-2.75436	2.25241	0.00143476	0.0198206	SERPINI2	SERPINI2	Serpin family I member 2	O75830	Predicted secreted proteins	NA	NA	Evidence at transcript level	Secreted to digestive system	Enzyme inhibitor
ENSG00000010438	1204.3	-0.592511	1.10226	0.000354236	0.00864758	PRSS3	PRSS3	Serine protease 3	P35030	Enzymes, Plasma proteins, Predicted intracellular proteins, Predicted secreted proteins	Digestion	NA	Evidence at protein level	Secreted to digestive system	Enzyme
ENSG00000153002	27470.2	-4.04006	1.99954	1.59799e-06	0.000194522	CPB1	CPB1	Carboxypeptidase B1	P15086	Enzymes, Plasma proteins, Predicted secreted proteins	NA	NA	Evidence at protein level	Secreted to digestive system	Enzyme
ENSG00000104112	56.0207	2.06645	1.60655	0.00384081	0.0349145	SCG3	SCG3	Secretogranin III	Q8WXD2	Plasma proteins, Predicted intracellular proteins, Predicted secreted proteins	NA	NA	Evidence at protein level	Secreted in brain	No annotated function
ENSG00000258986	12.0179	0.628274	1.30877	0.00418949	0.036711	TMEM179	TMEM179	Transmembrane protein 179	Q6ZVK1	Predicted intracellular proteins, Predicted membrane proteins, Transporters	NA	NA	Evidence at transcript level	NA	NA
ENSG00000134193	17.3299	-4.06829	1.62429	0.00111365	0.0172767	REG4	REG4	Regenerating family member 4	Q9BYZ8	Predicted secreted proteins	NA	NA	Evidence at protein level	Secreted to digestive system	No annotated function
ENSG00000160712	37.4022	2.29947	1.22398	0.00452241	0.0383536	IL6R	IL6R	Interleukin 6 receptor	P08887	Cancer-related genes, Candidate cardiovascular disease genes, CD markers, Disease related genes, FDA approved drug targets, Human disease related genes, Plasma proteins, Predicted intracellular proteins, Predicted membrane proteins, Predicted secreted proteins	NA	Cancer-related genes, FDA approved drug targets	Evidence at transcript level	Secreted to blood	Receptor
ENSG00000104368	40.34	3.01131	2.16585	0.00158002	0.0207476	PLAT	PLAT	Plasminogen activator, tissue type	P00750	Cancer-related genes, Candidate cardiovascular disease genes, Disease related genes, Enzymes, FDA approved drug targets, Plasma proteins, Predicted secreted proteins	Plasminogen activation	Cancer-related genes, FDA approved drug targets	Evidence at protein level	Secreted to blood	Enzyme
ENSG00000081237	8.9733	5.81696	1.82499	6.81177e-06	0.000607529	PTPRC	PTPRC	Protein tyrosine phosphatase receptor type C	P08575	Cancer-related genes, CD markers, Disease related genes, Enzymes, Human disease related genes, Plasma proteins, Potential drug targets, Predicted intracellular proteins, Predicted membrane proteins, Transporters	Host-virus interaction	Cancer-related genes, Disease variant, SCID	Evidence at protein level	Intracellular and membrane	Enzyme
ENSG00000065361	665.041	-2.40334	1.12197	0.00127719	0.0184707	ERBB3	ERBB3	Erb-b2 receptor tyrosine kinase 3	P21860	Cancer-related genes, Disease related genes, Enzymes, Human disease related genes, Plasma proteins, Potential drug targets, Predicted intracellular proteins, Predicted membrane proteins, Predicted secreted proteins, Transporters	NA	Cancer-related genes, Disease variant	Evidence at protein level	Secreted - unknown location	Receptor
ENSG00000122779	102.615	4.01858	1.86109	7.79673e-05	0.00335821	TRIM24	TRIM24	Tripartite motif containing 24	O15164	Cancer-related genes, Disease related genes, Enzymes, Plasma proteins, Potential drug targets, Predicted intracellular proteins	Transcription, Transcription regulation, Ubl conjugation pathway	Cancer-related genes, Tumor suppressor	Evidence at protein level	Intracellular and membrane	Transcription
ENSG00000142166	15.7563	2.43352	1.31571	0.00237891	0.0266171	IFNAR1	IFNAR1	Interferon alpha and beta receptor subunit 1	P17181	Cancer-related genes, Disease related genes, FDA approved drug targets, Plasma proteins, Predicted intracellular proteins, Predicted membrane proteins, Transporters	NA	Cancer-related genes, Disease variant, FDA approved drug targets	Evidence at protein level	NA	NA
ENSG00000206503	567.118	1.79475	1.53951	0.00108017	0.0170871	HLA-A	HLA-A	Major histocompatibility complex, class I, A	P04439	Cancer-related genes, Disease related genes, Human disease related genes, Plasma proteins, Potential drug targets, Predicted intracellular proteins, Predicted membrane proteins, Transporters	Adaptive immunity, Host-virus interaction, Immunity, Innate immunity	Cancer-related genes	Evidence at protein level	NA	NA
ENSG00000074181	19.2816	4.3577	1.45261	0.00477941	0.0397534	NOTCH3	NOTCH3	Notch receptor 3	Q9UM47	Cancer-related genes, Disease related genes, Human disease related genes, Plasma proteins, Predicted intracellular proteins, Predicted membrane proteins	Differentiation, Notch signaling pathway, Transcription, Transcription regulation	Cancer-related genes, Disease variant	Evidence at protein level	NA	NA
ENSG00000041982	11.3892	5.03814	2.09311	0.00011254	0.00415474	TNC	TNC	Tenascin C	P24821	Cancer-related genes, Disease related genes, Human disease related genes, Plasma proteins, Predicted intracellular proteins, Predicted secreted proteins	Cell adhesion	Cancer-related genes, Deafness, Disease variant, Non-syndromic deafness	Evidence at protein level	Secreted to extracellular matrix	Cell adhesion
ENSG00000167244	113.922	4.93735	2.87162	0.00177598	0.0222523	IGF2	IGF2	Insulin like growth factor 2	P01344	Cancer-related genes, Disease related genes, Human disease related genes, Plasma proteins, Predicted membrane proteins, Predicted secreted proteins, RAS pathway related proteins	Carbohydrate metabolism, Glucose metabolism, Osteogenesis	Cancer-related genes, Disease variant, Dwarfism	Evidence at protein level	Secreted to blood	Hormone
ENSG00000125845	14.5899	0.917907	1.31608	0.00612563	0.0468021	BMP2	BMP2	Bone morphogenetic protein 2	P12643	Cancer-related genes, Disease related genes, Human disease related genes, Predicted secreted proteins	Chondrogenesis, Differentiation, Osteogenesis	Cancer-related genes, Disease variant, Dwarfism	Evidence at protein level	Secreted to blood	Cytokine
ENSG00000131471	6.33176	3.0357	1.90976	0.0046054	0.0387985	AOC3	AOC3	Amine oxidase copper containing 3	Q16853	Cancer-related genes, Enzymes, FDA approved drug targets, Metabolic proteins, Plasma proteins, Predicted intracellular proteins, Predicted secreted proteins	Cell adhesion	Cancer-related genes, FDA approved drug targets	Evidence at protein level	Secreted - unknown location	Cell adhesion
ENSG00000135047	78.831	1.80147	2.12174	0.00140594	0.0196048	CTSL	CTSL	Cathepsin L	P07711	Cancer-related genes, Enzymes, Metabolic proteins, Plasma proteins, Predicted intracellular proteins	Host-virus interaction	Cancer-related genes	Evidence at protein level	Intracellular and membrane	Enzyme
ENSG00000115457	777.185	-1.64918	0.772626	0.00685479	0.0499195	IGFBP2	IGFBP2	Insulin like growth factor binding protein 2	P18065	Cancer-related genes, Plasma proteins, Predicted intracellular proteins, Predicted secreted proteins	Growth regulation	Cancer-related genes	Evidence at transcript level	Secreted to blood	Other
ENSG00000128342	6.9344	4.20502	2.33752	0.00463452	0.0389075	LIF	LIF	LIF interleukin 6 family cytokine	P15018	Cancer-related genes, Plasma proteins, Predicted intracellular proteins, Predicted secreted proteins	NA	Cancer-related genes	Evidence at protein level	Secreted in other tissues	Cytokine
ENSG00000118257	7.49682	3.19039	2.00112	0.00384881	0.0349145	NRP2	NRP2	Neuropilin 2	O60462	Cancer-related genes, Plasma proteins, Predicted membrane proteins, Predicted secreted proteins, Transporters	Differentiation, Host-virus interaction, Neurogenesis	Cancer-related genes	Evidence at protein level	Secreted in other tissues	Receptor
ENSG00000108679	81.1136	1.54683	1.90466	0.00458693	0.0387246	LGALS3BP	LGALS3BP	Galectin 3 binding protein	Q08380	Cancer-related genes, Plasma proteins, Predicted secreted proteins	Cell adhesion	Cancer-related genes	Evidence at transcript level	Secreted to blood	Cell adhesion
ENSG00000137077	14.5018	3.7481	3.94434	0.000529841	0.0112566	CCL21	CCL21	C-C motif chemokine ligand 21	O00585	Cancer-related genes, Plasma proteins, Predicted secreted proteins	Chemotaxis, Inflammatory response	Cancer-related genes	Evidence at protein level	Secreted to blood	Chemokine
ENSG00000276409	14.0279	6.96071	3.03397	0.00131264	0.0186939	CCL14	CCL14	C-C motif chemokine ligand 14	Q16627	Cancer-related genes, Plasma proteins, Predicted secreted proteins	NA	Cancer-related genes	Evidence at transcript level	Secreted to blood	Chemokine
ENSG00000080573	17.5555	5.95854	2.60764	0.000256816	0.00707462	COL5A3	COL5A3	Collagen type V alpha 3 chain	P25940	Cancer-related genes, Predicted secreted proteins	NA	Cancer-related genes	Evidence at transcript level	Secreted to extracellular matrix	No annotated function
ENSG00000213614	136.041	4.37573	1.80465	4.53219e-06	0.000458718	HEXA	HEXA	Hexosaminidase subunit alpha	P06865	Candidate cardiovascular disease genes, Disease related genes, Enzymes, Human disease related genes, Metabolic proteins, Plasma proteins, Potential drug targets, Predicted intracellular proteins	Lipid metabolism	Disease variant, Gangliosidosis, Neurodegeneration	Evidence at protein level	Intracellular and membrane	Enzyme
ENSG00000100342	20.0967	7.53082	3.48844	0.000145885	0.00499671	APOL1	APOL1	Apolipoprotein L1	O14791	Candidate cardiovascular disease genes, Disease related genes, Human disease related genes, Plasma proteins, Potential drug targets, Predicted membrane proteins, Predicted secreted proteins, Transporters	Cholesterol metabolism, Lipid metabolism, Lipid transport, Steroid metabolism, Sterol metabolism, Transport	Disease variant	Evidence at protein level	Secreted to blood	Apolipoprotein
ENSG00000143226	12.4167	2.66627	1.91241	0.0021175	0.0248967	FCGR2A	FCGR2A	Fc gamma receptor IIa	P12318	CD markers, FDA approved drug targets, Human disease related genes, Plasma proteins, Predicted intracellular proteins, Predicted membrane proteins	Immunity	FDA approved drug targets	Evidence at protein level	NA	NA
ENSG00000154096	24.186	2.14984	2.32535	0.00461292	0.0387985	THY1	THY1	Thy-1 cell surface antigen	P04216	CD markers, Plasma proteins, Predicted intracellular proteins, Predicted membrane proteins	NA	NA	Evidence at protein level	NA	NA
ENSG00000131724	24.1022	2.50603	0.939426	0.000502175	0.0108842	IL13RA1	IL13RA1	Interleukin 13 receptor subunit alpha 1	P78552	CD markers, Predicted intracellular proteins, Predicted membrane proteins, Transporters	NA	NA	Evidence at transcript level	Intracellular and membrane	Receptor
ENSG00000108784	18.9703	2.98587	1.75484	0.000494697	0.0108424	NAGLU	NAGLU	N-acetyl-alpha-glucosaminidase	P54802	Disease related genes, Enzymes, Human disease related genes, Metabolic proteins, Plasma proteins, Potential drug targets, Predicted intracellular proteins	NA	Charcot-Marie-Tooth disease, Disease variant, Mucopolysaccharidosis, Neurodegeneration, Neuropathy	Evidence at protein level	Intracellular and membrane	Enzyme
ENSG00000167468	27.6279	3.85039	1.13428	0.0057782	0.0450259	GPX4	GPX4	Glutathione peroxidase 4	P36969	Disease related genes, Enzymes, Human disease related genes, Metabolic proteins, Plasma proteins, Potential drug targets, Predicted intracellular proteins	Lipid metabolism	Dwarfism	Evidence at protein level	Intracellular and membrane	Developmental protein
ENSG00000167792	384.927	0.569654	1.15068	0.000187383	0.00592262	NDUFV1	NDUFV1	NADH:ubiquinone oxidoreductase core subunit V1	P49821	Disease related genes, Enzymes, Human disease related genes, Metabolic proteins, Potential drug targets, Predicted intracellular proteins	Electron transport, Respiratory chain, Transport	Disease variant, Leigh syndrome, Primary mitochondrial disease	Evidence at protein level	NA	NA
ENSG00000149541	20.2867	0.70276	1.31417	3.89252e-21	2.06258e-18	B3GAT3	B3GAT3	Beta-1,3-glucuronyltransferase 3	O94766	Disease related genes, Enzymes, Human disease related genes, Metabolic proteins, Potential drug targets, Predicted intracellular proteins	NA	Disease variant	Evidence at transcript level	Intracellular and membrane	Enzyme
ENSG00000135437	17.4511	1.59894	5.61846	0.00541007	0.0433962	RDH5	RDH5	Retinol dehydrogenase 5	Q92781	Disease related genes, Enzymes, Human disease related genes, Metabolic proteins, Potential drug targets, Predicted intracellular proteins	Lipid metabolism, Sensory transduction, Steroid metabolism, Vision	Disease variant	Evidence at transcript level	Intracellular and membrane	Enzyme
ENSG00000115419	87.8831	1.87851	0.791159	0.00271986	0.028357	GLS	GLS	Glutaminase	O94925	Disease related genes, Enzymes, Human disease related genes, Metabolic proteins, Potential drug targets, Predicted intracellular proteins	NA	Cataract, Disease variant, Epilepsy	Evidence at protein level	Intracellular and membrane	Enzyme
ENSG00000130309	91.1773	2.02741	1.1362	0.0063534	0.0479225	COLGALT1	COLGALT1	Collagen beta(1-O)galactosyltransferase 1	Q8NBJ5	Disease related genes, Enzymes, Human disease related genes, Metabolic proteins, Potential drug targets, Predicted intracellular proteins	NA	Disease variant	Evidence at transcript level	Intracellular and membrane	Enzyme
ENSG00000004961	14.7643	2.31987	1.14106	0.0044231	0.0378739	HCCS	HCCS	Holocytochrome c synthase	P53701	Disease related genes, Enzymes, Human disease related genes, Metabolic proteins, Potential drug targets, Predicted intracellular proteins	NA	Disease variant, Microphthalmia	Evidence at protein level	Intracellular and membrane	Enzyme
ENSG00000151092	20.0455	-3.06313	1.3918	0.00363563	0.0339375	NGLY1	NGLY1	N-glycanase 1	Q96IV0	Disease related genes, Enzymes, Human disease related genes, Metabolic proteins, Potential drug targets, Predicted intracellular proteins, Predicted membrane proteins	NA	NA	Evidence at protein level	Intracellular and membrane	Enzyme
ENSG00000111817	26.8774	1.48272	1.372	0.00452274	0.0383536	DSE	DSE	Dermatan sulfate epimerase	Q9UL01	Disease related genes, Enzymes, Human disease related genes, Metabolic proteins, Potential drug targets, Predicted intracellular proteins, Predicted membrane proteins	NA	Disease variant, Ehlers-Danlos syndrome	Evidence at transcript level	Intracellular and membrane	Enzyme
ENSG00000090376	7.4742	2.89503	2.15945	0.00632417	0.047792	IRAK3	IRAK3	Interleukin 1 receptor associated kinase 3	Q9Y616	Disease related genes, Enzymes, Human disease related genes, Plasma proteins, Potential drug targets, Predicted intracellular proteins	NA	Asthma	Evidence at transcript level	Intracellular and membrane	No annotated function
ENSG00000004487	39.8655	1.94359	0.916806	0.00404807	0.0359616	KDM1A	KDM1A	Lysine demethylase 1A	O60341	Disease related genes, Enzymes, Human disease related genes, Potential drug targets, Predicted intracellular proteins	Transcription, Transcription regulation	Disease variant	Evidence at protein level	Intracellular and membrane	Developmental protein
ENSG00000197912	73.2175	2.68335	1.76875	3.31273e-05	0.0019504	SPG7	SPG7	SPG7 matrix AAA peptidase subunit, paraplegin	Q9UQ90	Disease related genes, Enzymes, Human disease related genes, Potential drug targets, Predicted intracellular proteins, Predicted membrane proteins	NA	Disease variant, Hereditary spastic paraplegia, Neurodegeneration, Osteogenesis imperfecta	Evidence at transcript level	NA	NA
ENSG00000106624	190.906	1.90696	2.10628	0.00225111	0.0259255	AEBP1	AEBP1	AE binding protein 1	Q8IUX7	Disease related genes, Enzymes, Human disease related genes, Potential drug targets, Predicted intracellular proteins, Predicted secreted proteins	Transcription, Transcription regulation	Disease variant, Ehlers-Danlos syndrome	Evidence at protein level	Secreted - unknown location	Transcription
ENSG00000137070	18.496	1.4017	2.32871	0.00491034	0.0404148	IL11RA	IL11RA	Interleukin 11 receptor subunit alpha	Q14626	Disease related genes, FDA approved drug targets, Human disease related genes, Predicted membrane proteins, Predicted secreted proteins	NA	Craniosynostosis, Disease variant, FDA approved drug targets	Evidence at protein level	Secreted to blood	Receptor
ENSG00000205213	24.1004	-3.57877	0.937212	6.51494e-06	0.000592793	LGR4	LGR4	Leucine rich repeat containing G protein-coupled receptor 4	Q9BXB1	Disease related genes, G-protein coupled receptors, Human disease related genes, Potential drug targets, Predicted intracellular proteins, Predicted membrane proteins	Biological rhythms, Differentiation, Immunity, Innate immunity, Spermatogenesis, Wnt signaling pathway	NA	Evidence at protein level	NA	NA
ENSG00000071553	77.6623	2.24818	1.2299	0.000783673	0.0138147	ATP6AP1	ATP6AP1	ATPase H+ transporting accessory protein 1	Q15904	Disease related genes, Human disease related genes, Metabolic proteins, Plasma proteins, Potential drug targets, Predicted intracellular proteins, Predicted membrane proteins, Transporters	Hydrogen ion transport, Ion transport, Transport	Congenital disorder of glycosylation, Disease variant	Evidence at transcript level	NA	NA
ENSG00000177728	19.131	3.18433	1.50998	0.000974693	0.0160132	TMEM94	TMEM94	Transmembrane protein 94	Q12767	Disease related genes, Human disease related genes, Plasma proteins, Potential drug targets, Predicted intracellular proteins, Predicted membrane proteins, Transporters	NA	Intellectual disability	Evidence at protein level	NA	NA
ENSG00000184640	134.373	4.08544	1.17129	4.99503e-06	0.000494453	SEPTIN9	SEPTIN9	Septin 9	Q9UHD8	Disease related genes, Human disease related genes, Plasma proteins, Predicted intracellular proteins	Cell cycle, Cell division	Disease variant	Evidence at protein level	NA	NA
ENSG00000111799	18.3762	2.53631	1.4732	0.00556691	0.0441288	COL12A1	COL12A1	Collagen type XII alpha 1 chain	Q99715	Disease related genes, Human disease related genes, Plasma proteins, Predicted intracellular proteins, Predicted secreted proteins	Cell adhesion	Congenital muscular dystrophy, Disease variant	Evidence at transcript level	Secreted to extracellular matrix	Cell adhesion
ENSG00000173372	24.5386	2.60477	2.47873	0.00679435	0.0496782	C1QA	C1QA	Complement C1q A chain	P02745	Disease related genes, Human disease related genes, Plasma proteins, Predicted intracellular proteins, Predicted secreted proteins	Complement pathway, Host-virus interaction, Immunity, Innate immunity	NA	Evidence at protein level	Secreted to blood	Complement pathway
ENSG00000112769	17.5683	3.10094	1.85938	0.00434212	0.0375254	LAMA4	LAMA4	Laminin subunit alpha 4	Q16363	Disease related genes, Human disease related genes, Plasma proteins, Predicted intracellular proteins, Predicted secreted proteins	Cell adhesion	Cardiomyopathy, Disease variant	Evidence at protein level	Secreted to extracellular matrix	Cell adhesion
ENSG00000166147	39.5039	1.9387	1.92142	0.00421727	0.0367756	FBN1	FBN1	Fibrillin 1	P35555	Disease related genes, Human disease related genes, Plasma proteins, Predicted secreted proteins	NA	Aortic aneurysm, Disease variant, Dwarfism	Evidence at protein level	Secreted to blood	Hormone
ENSG00000197822	16.6598	-2.08406	0.829011	0.00277332	0.0287481	OCLN	OCLN	Occludin	Q16625	Disease related genes, Human disease related genes, Potential drug targets, Predicted intracellular proteins, Predicted membrane proteins, Transporters	NA	Disease variant	Evidence at protein level	Intracellular and membrane	No annotated function
ENSG00000109738	12.2105	2.38583	1.89593	0.00587739	0.0456203	GLRB	GLRB	Glycine receptor beta	P48167	Disease related genes, Human disease related genes, Potential drug targets, Predicted intracellular proteins, Predicted membrane proteins, Transporters	Ion transport, Transport	Disease variant	Evidence at transcript level	NA	NA
ENSG00000182220	92.1788	2.76829	0.926002	1.15849e-05	0.000869636	ATP6AP2	ATP6AP2	ATPase H+ transporting accessory protein 2	O75787	Disease related genes, Human disease related genes, Potential drug targets, Predicted intracellular proteins, Predicted membrane proteins, Transporters	NA	Congenital disorder of glycosylation, Disease variant, Epilepsy, Intellectual disability, Neurodegeneration, Parkinsonism	Evidence at transcript level	NA	NA
ENSG00000184584	10.9674	4.58395	2.3334	0.00104762	0.0168487	STING1	STING1	Stimulator of interferon response cGAMP interactor 1	Q86WV6	Disease related genes, Human disease related genes, Potential drug targets, Predicted intracellular proteins, Predicted membrane proteins, Transporters	Autophagy, Host-virus interaction, Immunity, Innate immunity	Disease variant	Evidence at protein level	NA	NA
ENSG00000187742	29.6689	2.22912	1.28764	0.00566418	0.0444451	SECISBP2	SECISBP2	SECIS binding protein 2	Q96T21	Disease related genes, Human disease related genes, Predicted intracellular proteins	Protein biosynthesis	Disease variant	Evidence at protein level	Intracellular and membrane	Other
ENSG00000011295	20.8976	3.62547	1.12657	9.54638e-05	0.00385622	TTC19	TTC19	Tetratricopeptide repeat domain 19	Q6DKK2	Disease related genes, Human disease related genes, Predicted intracellular proteins	Cell cycle, Cell division, Electron transport, Respiratory chain, Transport	Primary mitochondrial disease	Evidence at protein level	Intracellular and membrane	Transport
ENSG00000119977	125.805	6.17718	1.2565	1.37966e-08	3.18665e-06	TCTN3	TCTN3	Tectonic family member 3	Q6NUS6	Disease related genes, Human disease related genes, Predicted intracellular proteins, Predicted membrane proteins	Apoptosis, Cilium biogenesis/degradation	Ciliopathy, Disease variant, Joubert syndrome	Evidence at transcript level	Intracellular and membrane	Other
ENSG00000138722	11.1309	4.46312	1.63962	0.000193522	0.00604316	MMRN1	MMRN1	Multimerin 1	Q13201	Disease related genes, Plasma proteins, Predicted intracellular proteins, Predicted secreted proteins	NA	NA	Evidence at protein level	Secreted to extracellular matrix	No annotated function
ENSG00000114554	24.3226	0.8295	1.41376	0.00488746	0.0403214	PLXNA1	PLXNA1	Plexin A1	Q9UIW2	Disease related genes, Predicted intracellular proteins, Predicted membrane proteins	NA	Disease variant, Intellectual disability	Evidence at protein level	NA	NA
ENSG00000155660	38.4624	-2.54424	0.893798	0.000533474	0.0112806	PDIA4	PDIA4	Protein disulfide isomerase family A member 4	P13667	Enzymes, Metabolic proteins, Plasma proteins, Predicted intracellular proteins	NA	NA	Evidence at protein level	Intracellular and membrane	Enzyme
ENSG00000101160	76.3046	-2.28501	1.37103	0.00584438	0.045463	CTSZ	CTSZ	Cathepsin Z	Q9UBR2	Enzymes, Metabolic proteins, Plasma proteins, Predicted intracellular proteins	NA	NA	Evidence at protein level	Intracellular and membrane	Enzyme
ENSG00000076555	36.9533	2.12718	1.60517	0.00168995	0.0216748	ACACB	ACACB	Acetyl-CoA carboxylase beta	O00763	Enzymes, Metabolic proteins, Plasma proteins, Predicted intracellular proteins	Fatty acid biosynthesis, Fatty acid metabolism, Lipid biosynthesis, Lipid metabolism	NA	Evidence at protein level	Intracellular and membrane	Enzyme
ENSG00000145730	374.859	3.90306	1.17178	5.18341e-06	0.000502066	PAM	PAM	Peptidylglycine alpha-amidating monooxygenase	P19021	Enzymes, Metabolic proteins, Plasma proteins, Predicted intracellular proteins, Predicted membrane proteins, Predicted secreted proteins	Lipid metabolism	NA	Evidence at protein level	Secreted in other tissues	Enzyme
ENSG00000182551	32.4304	2.211	1.15837	0.00457517	0.0386615	ADI1	ADI1	Acireductone dioxygenase 1	Q9BV57	Enzymes, Metabolic proteins, Predicted intracellular proteins	Amino-acid biosynthesis, Methionine biosynthesis	NA	Evidence at protein level	NA	NA
ENSG00000167107	29.7463	-3.34649	2.05736	0.000963646	0.0159276	ACSF2	ACSF2	Acyl-CoA synthetase family member 2	Q96CM8	Enzymes, Metabolic proteins, Predicted intracellular proteins, Predicted membrane proteins	Fatty acid metabolism, Lipid metabolism	NA	Evidence at protein level	NA	NA
ENSG00000182240	27.2329	-2.32819	1.65381	0.0028606	0.0292821	BACE2	BACE2	Beta-secretase 2	Q9Y5Z0	Enzymes, Predicted intracellular proteins, Predicted membrane proteins, Transporters	NA	NA	Evidence at protein level	Intracellular and membrane	Enzyme
ENSG00000183023	28.2718	1.34944	1.66689	0.00340952	0.0326734	SLC8A1	SLC8A1	Solute carrier family 8 member A1	P32418	FDA approved drug targets, Metabolic proteins, Predicted intracellular proteins, Predicted membrane proteins, Transporters	Antiport, Calcium transport, Ion transport, Sodium transport, Transport	FDA approved drug targets	Evidence at protein level	Intracellular and membrane	Transport
ENSG00000153956	36.4709	4.10552	1.4511	4.10528e-05	0.00229692	CACNA2D1	CACNA2D1	Calcium voltage-gated channel auxiliary subunit alpha2delta 1	P54289	FDA approved drug targets, Plasma proteins, Predicted intracellular proteins, Predicted membrane proteins, Transporters	Calcium transport, Ion transport, Transport	Disease variant, Epilepsy, FDA approved drug targets, Intellectual disability	Evidence at protein level	Intracellular and membrane	Transport
ENSG00000084090	181.938	3.29169	1.59701	0.000324641	0.00819149	STARD7	STARD7	StAR related lipid transfer domain containing 7	Q9NQZ5	Human disease related genes, Metabolic proteins, Predicted intracellular proteins, Transporters	NA	NA	Evidence at protein level	Intracellular and membrane	No annotated function
ENSG00000159403	148.37	2.35111	3.2904	8.48696e-06	0.000707876	C1R	C1R	Complement C1r	NA	Human disease related genes, Predicted intracellular proteins	NA	NA	Evidence at transcript level	NA	NA
ENSG00000231389	33.7783	2.22521	1.5142	0.0055323	0.0439882	HLA-DPA1	HLA-DPA1	Major histocompatibility complex, class II, DP alpha 1	P20036	Human disease related genes, Predicted intracellular proteins, Predicted membrane proteins	Adaptive immunity, Immunity	NA	Evidence at protein level	NA	NA
ENSG00000102078	14.0131	1.63465	3.01199	0.00462838	0.0388922	SLC25A14	SLC25A14	Solute carrier family 25 member 14	O95258	Metabolic proteins, Predicted intracellular proteins, Predicted membrane proteins, Transporters	Transport	NA	Evidence at transcript level	Intracellular and membrane	Transport
ENSG00000196950	164.409	1.73562	1.13378	0.00553759	0.0439882	SLC39A10	SLC39A10	Solute carrier family 39 member 10	Q9ULF5	Metabolic proteins, Predicted intracellular proteins, Predicted membrane proteins, Transporters	Ion transport, Transport, Zinc transport	NA	Evidence at transcript level	NA	NA
ENSG00000111696	27.4028	3.29794	1.76428	0.00257452	0.0277407	NT5DC3	NT5DC3	5'-nucleotidase domain containing 3	Q86UY8	Metabolic proteins, Predicted secreted proteins	NA	NA	Evidence at protein level	Secreted - unknown location	Enzyme
ENSG00000023318	222.716	-2.2801	0.64719	0.000129406	0.00451819	ERP44	ERP44	Endoplasmic reticulum protein 44	Q9BS26	Plasma proteins, Predicted intracellular proteins	Stress response	NA	Evidence at protein level	Intracellular and membrane	Other
ENSG00000166313	31.0273	4.3882	2.70109	0.000178132	0.00568083	APBB1	APBB1	Amyloid beta precursor protein binding family B member 1	O00213	Plasma proteins, Predicted intracellular proteins	Apoptosis, DNA damage, Transcription, Transcription regulation	NA	Evidence at protein level	NA	NA
ENSG00000180448	12.0997	4.41404	3.32515	0.00370802	0.0342558	ARHGAP45	ARHGAP45	Rho GTPase activating protein 45	Q92619	Plasma proteins, Predicted intracellular proteins	NA	NA	Evidence at protein level	NA	NA
ENSG00000182667	13.3743	3.50674	2.1253	0.00197542	0.0238854	NTM	NTM	Neurotrimin	Q9P121	Plasma proteins, Predicted intracellular proteins, Predicted membrane proteins	Cell adhesion	NA	Evidence at protein level	Intracellular and membrane	Cell adhesion
ENSG00000100100	25.9717	4.52418	1.56877	0.000122867	0.00437465	PIK3IP1	PIK3IP1	Phosphoinositide-3-kinase interacting protein 1	Q96FE7	Plasma proteins, Predicted intracellular proteins, Predicted membrane proteins	NA	NA	Evidence at transcript level	NA	NA
ENSG00000008517	7.97108	-2.35638	1.94588	0.00606553	0.0464611	IL32	IL32	Interleukin 32	P24001	Plasma proteins, Predicted intracellular proteins, Predicted secreted proteins	NA	NA	Evidence at transcript level	Secreted to blood	Interleukin
ENSG00000163430	55.9894	2.58337	1.11011	0.00152799	0.0204115	FSTL1	FSTL1	Follistatin like 1	Q12841	Plasma proteins, Predicted intracellular proteins, Predicted secreted proteins	NA	NA	Evidence at transcript level	Secreted to blood	Other
ENSG00000163145	13.2698	-2.62117	1.79272	0.00144675	0.0199271	C1QTNF7	C1QTNF7	C1q and TNF related 7	Q9BXJ2	Plasma proteins, Predicted secreted proteins	NA	NA	Evidence at protein level	Secreted to blood	Complement pathway
ENSG00000141753	866.644	1.95421	0.975684	0.00549405	0.0437968	IGFBP4	IGFBP4	Insulin like growth factor binding protein 4	P22692	Plasma proteins, Predicted secreted proteins	NA	NA	Evidence at protein level	Secreted to blood	Other
ENSG00000166797	7.58907	-2.80391	1.13087	0.00133867	0.0188547	CIAO2A	CIAO2A	Cytosolic iron-sulfur assembly component 2A	Q9H5X1	Predicted intracellular proteins	Chromosome partition	NA	Evidence at protein level	Intracellular and membrane	Other
ENSG00000139055	208.803	-2.40763	2.31334	5.99183e-05	0.00285579	ERP27	ERP27	Endoplasmic reticulum protein 27	Q96DN0	Predicted intracellular proteins	Unfolded protein response	NA	Evidence at protein level	Intracellular and membrane	Other
ENSG00000128590	62.8322	-1.7242	0.74568	0.00667249	0.0493592	DNAJB9	DNAJB9	DnaJ heat shock protein family (Hsp40) member B9	Q9UBS3	Predicted intracellular proteins	Unfolded protein response	NA	Evidence at protein level	Intracellular and membrane	Other
ENSG00000123472	27.2978	1.45166	1.59374	0.00575599	0.0449696	ATPAF1	ATPAF1	ATP synthase mitochondrial F1 complex assembly factor 1	Q5TC12	Predicted intracellular proteins	NA	NA	Evidence at transcript level	Intracellular and membrane	No annotated function
ENSG00000121671	76.0017	1.92566	1.43277	0.00491337	0.0404148	CRY2	CRY2	Cryptochrome circadian regulator 2	Q49AN0	Predicted intracellular proteins	Biological rhythms, Sensory transduction, Transcription, Transcription regulation	NA	Evidence at protein level	Intracellular and membrane	Receptor
ENSG00000183011	12.825	2.28341	1.47136	0.00591135	0.0457863	NAA38	NAA38	N-alpha-acetyltransferase 38, NatC auxiliary subunit	Q9BRA0	Predicted intracellular proteins	NA	NA	Evidence at protein level	Intracellular and membrane	No annotated function
ENSG00000167964	96.282	2.41291	1.93321	0.00396686	0.0355682	RAB26	RAB26	RAB26, member RAS oncogene family	Q9ULW5	Predicted intracellular proteins	Protein transport, Transport	NA	Evidence at transcript level	Intracellular and membrane	Transport
ENSG00000166997	52.4265	2.44361	1.4397	0.00369888	0.034219	CNPY4	CNPY4	Canopy FGF signaling regulator 4	Q8N129	Predicted intracellular proteins	NA	NA	Evidence at protein level	Intracellular and membrane	No annotated function
ENSG00000145919	55.6029	3.16729	0.85456	2.23061e-05	0.00147745	BOD1	BOD1	Biorientation of chromosomes in cell division 1	Q96IK1	Predicted intracellular proteins	Cell cycle, Cell division, Mitosis	NA	Evidence at transcript level	NA	NA
ENSG00000139722	17.3992	3.25326	2.07625	0.0029834	0.0300273	VPS37B	VPS37B	VPS37B subunit of ESCRT-I	Q9H9H4	Predicted intracellular proteins	Protein transport, Transport	NA	Evidence at protein level	NA	NA
ENSG00000182504	7.97807	3.26433	1.90264	0.00649982	0.0485895	CEP97	CEP97	Centrosomal protein 97	Q8IW35	Predicted intracellular proteins	Cilium biogenesis/degradation	NA	Evidence at protein level	NA	NA
ENSG00000232593	23.2165	3.40828	1.80198	0.0023981	0.0266457	KANTR	KANTR	KANTR integral membrane protein	NA	Predicted intracellular proteins	NA	NA	Evidence at transcript level	NA	NA
ENSG00000136816	10.1874	3.46935	1.81062	0.00242938	0.0267856	TOR1B	TOR1B	Torsin family 1 member B	O14657	Predicted intracellular proteins	NA	NA	Evidence at protein level	Intracellular and membrane	Enzyme
ENSG00000204954	37.4631	4.75582	2.63257	0.00136264	0.0191194	UQCC6	C12orf73	Chromosome 12 open reading frame 73	Q69YU5	Predicted intracellular proteins	NA	NA	Evidence at transcript level	Intracellular and membrane	No annotated function
ENSG00000178821	23.0806	-9.29699	2.10137	2.21233e-10	6.22771e-08	TMEM52	TMEM52	Transmembrane protein 52	Q8NDY8	Predicted intracellular proteins, Predicted membrane proteins	NA	NA	Evidence at transcript level	Intracellular and membrane	No annotated function
ENSG00000244754	115.787	1.82795	1.09752	0.00256734	0.0277038	N4BP2L2	N4BP2L2	NEDD4 binding protein 2 like 2	Q92802	Predicted intracellular proteins, Predicted membrane proteins	NA	NA	Evidence at transcript level	NA	NA
ENSG00000176834	31.7591	2.65931	1.58419	0.00409653	0.0362301	VSIG10	VSIG10	V-set and immunoglobulin domain containing 10	Q8N0Z9	Predicted intracellular proteins, Predicted membrane proteins	NA	NA	Evidence at protein level	NA	NA
ENSG00000138670	13.0875	3.94609	1.78122	0.000445698	0.010113	RASGEF1B	RASGEF1B	RasGEF domain family member 1B	Q0VAM2	Predicted intracellular proteins, Predicted membrane proteins	NA	NA	Evidence at protein level	NA	NA
ENSG00000126246	6.8984	5.2398	2.70573	0.000744114	0.0135443	IGFLR1	IGFLR1	IGF like family receptor 1	Q9H665	Predicted intracellular proteins, Predicted membrane proteins	NA	NA	Evidence at transcript level	Intracellular and membrane	Receptor
ENSG00000105518	22.5378	0.853027	1.40074	0.00279789	0.0289029	TMEM205	TMEM205	Transmembrane protein 205	Q6UW68	Predicted intracellular proteins, Predicted membrane proteins, Transporters	NA	NA	Evidence at transcript level	NA	NA
ENSG00000146416	60.0934	1.77847	1.5048	0.00239894	0.0266457	AIG1	AIG1	Androgen induced 1	Q9NVV5	Predicted intracellular proteins, Predicted membrane proteins, Transporters	Lipid metabolism	NA	Evidence at transcript level	NA	NA
ENSG00000151327	20.4359	2.16107	0.971611	0.00319605	0.0313617	FAM177A1	FAM177A1	Family with sequence similarity 177 member A1	Q8N128	Predicted intracellular proteins, Predicted secreted proteins	NA	NA	Evidence at transcript level	Secreted to blood	No annotated function
ENSG00000182534	198.594	2.18273	1.3561	0.00203359	0.024231	MXRA7	MXRA7	Matrix remodeling associated 7	P84157	Predicted intracellular proteins, Predicted secreted proteins	NA	NA	Evidence at protein level	Secreted to blood	No annotated function
ENSG00000176845	83.7801	2.33125	0.965833	0.000551516	0.0115001	METRNL	METRNL	Meteorin like, glial cell differentiation regulator	Q641Q3	Predicted intracellular proteins, Predicted secreted proteins	NA	NA	Evidence at transcript level	Secreted to blood	Hormone
ENSG00000053108	107.743	2.53809	1.81486	0.00641151	0.0482094	FSTL4	FSTL4	Follistatin like 4	Q6MZW2	Predicted intracellular proteins, Predicted secreted proteins	NA	NA	Evidence at transcript level	Secreted to blood	No annotated function
ENSG00000084636	68.2476	2.66661	2.0045	0.000175645	0.00563063	COL16A1	COL16A1	Collagen type XVI alpha 1 chain	Q07092	Predicted intracellular proteins, Predicted secreted proteins	Cell adhesion	NA	Evidence at transcript level	Secreted to extracellular matrix	Cell adhesion
ENSG00000151468	15.2881	3.99983	3.04036	0.00153169	0.0204115	CCDC3	CCDC3	Coiled-coil domain containing 3	Q9BQI4	Predicted intracellular proteins, Predicted secreted proteins	NA	NA	Evidence at transcript level	Secreted to blood	No annotated function
ENSG00000173918	7.82498	5.12115	3.22994	0.00450821	0.0383536	C1QTNF1	C1QTNF1	C1q and TNF related 1	Q9BXJ1	Predicted intracellular proteins, Predicted secreted proteins	NA	NA	Evidence at protein level	Secreted to blood	Complement pathway
ENSG00000104332	22.7401	0.75553	1.33044	0.00589663	0.0457115	SFRP1	SFRP1	Secreted frizzled related protein 1	Q8N474	Predicted intracellular proteins, Predicted secreted proteins, Transporters	Differentiation, Wnt signaling pathway	NA	Evidence at transcript level	Secreted in other tissues	Developmental protein
ENSG00000162910	364.374	1.81148	4.52196	5.28929e-05	0.00270715	MRPL55	MRPL55	Mitochondrial ribosomal protein L55	Q7Z7F7	Predicted intracellular proteins, Ribosomal proteins	NA	NA	Evidence at protein level	Intracellular and membrane	Other
ENSG00000105419	70.781	2.86869	1.56748	0.00131571	0.0186939	MEIS3	MEIS3	Meis homeobox 3	Q99687	Predicted intracellular proteins, Transcription factors	NA	NA	Evidence at protein level	NA	NA
ENSG00000110046	73.2529	0.711168	1.21961	0.000756387	0.0135999	ATG2A	ATG2A	Autophagy related 2A	Q2TAZ0	Predicted intracellular proteins, Transporters	Autophagy, Lipid transport, Transport	NA	Evidence at transcript level	Intracellular and membrane	Transport
ENSG00000198700	29.3702	1.98784	1.10431	0.005135	0.0417474	IPO9	IPO9	Importin 9	Q96P70	Predicted intracellular proteins, Transporters	Protein transport, Transport	NA	Evidence at transcript level	Intracellular and membrane	Transport
ENSG00000010319	28.089	0.754656	1.34759	1.0891e-24	7.00755e-22	SEMA3G	SEMA3G	Semaphorin 3G	Q9NS98	Predicted secreted proteins	NA	NA	Evidence at transcript level	Secreted to blood	Developmental protein
ENSG00000145824	38.5244	1.37326	2.38182	0.00685507	0.0499195	CXCL14	CXCL14	C-X-C motif chemokine ligand 14	O95715	Predicted secreted proteins	Chemotaxis	NA	Evidence at transcript level	Secreted to blood	Chemokine
ENSG00000187942	66.8007	2.20799	1.44929	0.00225288	0.0259255	LDLRAD2	LDLRAD2	Low density lipoprotein receptor class A domain containing 2	Q5SZI1	Predicted secreted proteins	NA	NA	Evidence at transcript level	Secreted - unknown location	Receptor
ENSG00000137142	8.03464	4.61374	4.16739	0.00684052	0.0499195	IGFBPL1	IGFBPL1	Insulin like growth factor binding protein like 1	Q8WX77	Predicted secreted proteins	NA	NA	Evidence at transcript level	Secreted to blood	No annotated function
ENSG00000187733	33.2231	-2.91739	2.56688	1.63744e-05	0.00113462	AMY1C	AMY1C	Amylase alpha 1C	P0DTE8	Enzymes, Metabolic proteins, Predicted secreted proteins	Carbohydrate metabolism	NA	Evidence at protein level	Secreted to digestive system	Enzyme
ENSG00000237763	18.4763	-1.35486	1.73458	0.0014979	0.0202234	AMY1A	AMY1A	Amylase alpha 1A	P0DUB6	Enzymes, Metabolic proteins, Predicted secreted proteins	Carbohydrate metabolism	NA	Evidence at protein level	Secreted to digestive system	Enzyme
ENSG00000141086	816.366	-3.58021	1.73803	0.000154382	0.00516977	CTRL	CTRL	Chymotrypsin like	P40313	Enzymes, Predicted secreted proteins	NA	NA	Evidence at protein level	Secreted to digestive system	Enzyme
